# Supplementary material for: High mannose-binding Pseudomonas fluorescens lectin (PFL) downregulates cell surface integrin/EGFR and induces autophagy in gastric cancer cells
Source: BMC Cancer. 2016 Feb 6;16:63. doi: 10.1186/s12885-016-2099-2 (PMC4744433; doi:10.1186/s12885-016-2099-2)
Supplement: Additional file 1: Table e1. — Aligent Expression Array Analysis with SurePrint G3 Human GE 8x60K v2 (Takara Bio, Japan). (XLS 9492 kb) [file 12885_2016_2099_MOESM1_ESM.xls]

## Sheet: microarray data
		2uM PFL 24h					2uM PFL 48h					2uM PFL 72h
FeatureNum	Description	Log2 Ratio	Base gScale Signal	Base gSigEval	Exp. gScale Signal	Exp. gSigEval	Log2 Ratio	Base gScale Signal	Base gSigEval	Exp. gScale Signal	Exp. gSigEval	Log2 Ratio	Base gScale Signal	Base gSigEval	Exp. gScale Signal	Exp. gSigEval	ProbeID	PrimaryAccession	GeneSymbol	GenbankAccession	Cytoband	UniGeneID	EntrezGeneID	GO	EnsemblID	TIGRID
5	Homo sapiens potassium voltage-gated channel, Isk-related family, member 4 (KCNE4), mRNA [NM_080671]	0.154169	20.535	1	22.8509	1	0.952099	20.535	1	39.7288	2	1.02313	20.535	1	41.7336	2	A_33_P3246448	NM_080671	KCNE4	NM_080671	hs|2q36.1	Hs.348522	23704	GO:0005244(voltage-gated ion channel activity)|GO:0005249(voltage-gated potassium channel activity)|GO:0006811(ion transport)|GO:0006813(potassium ion transport)|GO:0016020(membrane)|GO:0016021(integral to membrane)|GO:0016324(apical plasma membrane)	ENST00000281830	THC2655788
10	Homo sapiens uncharacterized LOC100506844 (LOC100506844), non-coding RNA [NR_038269]	-0.607407	280.344	2	184.011	2	-1.50568	280.344	2	98.7267	2	-1.69149	280.344	2	86.7964	2	A_21_P0000744	NR_038269	LOC100506844	NR_038269	hs|12q14.1	Hs.90286			ENST00000551421	THC2534459
11	Homo sapiens chemokine-like factor (CKLF), transcript variant 1, mRNA [NM_016951]	-0.460099	1918.45	2	1394.59	2	-1.09898	1918.45	2	895.619	2	-0.974662	1918.45	2	976.219	2	A_24_P215804	NM_016951	CKLF	NM_016951	hs|16q21	Hs.15159	51192	GO:0005576(extracellular region)|GO:0005615(extracellular space)|GO:0006935(chemotaxis)|GO:0008009(chemokine activity)|GO:0008283(cell proliferation)|GO:0016020(membrane)|GO:0016021(integral to membrane)|GO:0030593(neutrophil chemotaxis)|GO:0032940(secretion by cell)|GO:0048246(macrophage chemotaxis)|GO:0048247(lymphocyte chemotaxis)	ENST00000264001	THC2503188
19	Homo sapiens homeobox C4 (HOXC4), transcript variant 1, mRNA [NM_014620]	-0.286745	345.92	2	283.568	2	-0.645223	345.92	2	221.179	2	-1.4018	345.92	2	130.916	2	A_33_P3300975	NM_014620	HOXC4	NM_014620	hs|12q13.13	Hs.549040	3221	GO:0003700(sequence-specific DNA binding transcription factor activity)|GO:0005634(nucleus)|GO:0006355(regulation of transcription, DNA-dependent)|GO:0007275(multicellular organismal development)|GO:0009952(anterior/posterior pattern formation)|GO:0043565(sequence-specific DNA binding)|GO:0048562(embryonic organ morphogenesis)|GO:0051216(cartilage development)	ENST00000430889	THC2474518
22	Homo sapiens fatty acyl CoA reductase 1 (FAR1), mRNA [NM_032228]	-0.455239	422.164	2	307.922	2	-0.354842	422.164	2	330.113	2	-1.27492	422.164	2	174.459	2	A_24_P278460	NM_032228	FAR1	NM_032228	hs|11p15.2	Hs.501991	84188	GO:0000166(nucleotide binding)|GO:0005777(peroxisome)|GO:0005778(peroxisomal membrane)|GO:0005782(peroxisomal matrix)|GO:0008610(lipid biosynthetic process)|GO:0008611(ether lipid biosynthetic process)|GO:0010025(wax biosynthetic process)|GO:0016020(membrane)|GO:0016021(integral to membrane)|GO:0016491(oxidoreductase activity)|GO:0044255(cellular lipid metabolic process)|GO:0050062(long-chain-fat…	ENST00000354817	THC2491538
23	BROAD Institute lincRNA (XLOC_l2_013153), lincRNA [TCONS_l2_00024969]	-0.172679	9.44169	0	8.3766	0	-0.370566	9.44169	0	7.30295	0	2.28599	9.44169	0	46.0468	2	A_21_P0013109	TCONS_l2_00024969	XLOC_l2_013153		hs|6q24.3
35	Interleukin-likeUncharacterized protein [Source:UniProtKB/TrEMBL;Acc:Q1AN28] [ENST00000396843]	3.61022	12.6312	1	154.252	2	-0.801656	12.6312	1	7.24642	0	-0.166948	12.6312	1	11.251	1	A_33_P3364776	ENST00000396843		DQ059386	hs|19q13.2				ENST00000396843
41	Homo sapiens TNF receptor-associated factor 4 (TRAF4), mRNA [NM_004295]	-0.308883	9891.44	2	7985.03	2	-0.86812	9891.44	2	5419.13	2	-1.33529	9891.44	2	3920.11	2	A_33_P3402035	NM_004295	TRAF4	NM_004295	hs|17q11.2	Hs.8375	9618	GO:0003677(DNA binding)|GO:0004842(ubiquitin-protein ligase activity)|GO:0005515(protein binding)|GO:0005634(nucleus)|GO:0005737(cytoplasm)|GO:0005856(cytoskeleton)|GO:0005886(plasma membrane)|GO:0005923(tight junction)|GO:0007165(signal transduction)|GO:0007275(multicellular organismal development)|GO:0007585(respiratory gaseous exchange)|GO:0008270(zinc ion binding)|GO:0019901(protein kinase bi…	ENST00000262395	THC2534708
50	Homo sapiens DEAH (Asp-Glu-Ala-Asp/His) box polypeptide 57 (DHX57), mRNA [NM_198963]	-1.16887	44.6846	2	19.8744	1	-0.236557	44.6846	2	37.9269	2	2.49775	44.6846	2	252.38	2	A_24_P120109	NM_198963	DHX57	NM_198963	hs|2p22.1	Hs.468226	90957	GO:0000166(nucleotide binding)|GO:0003676(nucleic acid binding)|GO:0004386(helicase activity)|GO:0005524(ATP binding)|GO:0008026(ATP-dependent helicase activity)|GO:0008270(zinc ion binding)|GO:0016787(hydrolase activity)|GO:0046872(metal ion binding)	ENST00000355320	NP707798
60		0.814648	28.0349	1	49.3097	2	1.05399	28.0349	1	58.2076	2	1.36064	28.0349	1	71.9934	2	A_33_P3227225				hs|2q21.1
74	BROAD Institute lincRNA (XLOC_000934), lincRNA [TCONS_00001604]	0.0143125	12.5142	1	12.639	1	0.565704	12.5142	1	18.5224	1	1.39559	12.5142	1	32.9244	2	A_21_P0001555	TCONS_00001604	XLOC_000934		hs|1p21.2
81	Homo sapiens scleraxis homolog A (mouse) (SCXA), mRNA [NM_001008271]	0.610857	536.05	2	818.638	2	2.10992	536.05	2	2313.95	2	2.03975	536.05	2	2204.11	2	A_33_P3299510	NM_001008271	SCXA	NM_001008271	hs|8q24.3	Hs.723088	100129885	GO:0001707(mesoderm formation)|GO:0001894(tissue homeostasis)|GO:0001958(endochondral ossification)|GO:0002062(chondrocyte differentiation)|GO:0003179(heart valve morphogenesis)|GO:0003188(heart valve formation)|GO:0003677(DNA binding)|GO:0005634(nucleus)|GO:0005667(transcription factor complex)|GO:0006351(transcription, DNA-dependent)|GO:0007275(multicellular organismal development)|GO:0008284(p…	ENST00000340210	THC2651296
83	Homo sapiens Fas (TNF receptor superfamily, member 6) (FAS), transcript variant 1, mRNA [NM_000043]	1.4258	104.57	2	280.943	2	0.398928	104.57	2	137.879	2	-0.266374	104.57	2	86.9406	2	A_23_P63896	NM_000043	FAS	NM_000043	hs|10q23.31	Hs.244139	355	GO:0001666(response to hypoxia)|GO:0002377(immunoglobulin production)|GO:0003014(renal system process)|GO:0004871(signal transducer activity)|GO:0004872(receptor activity)|GO:0004888(transmembrane receptor activity)|GO:0005031(tumor necrosis factor receptor activity)|GO:0005488(binding)|GO:0005515(protein binding)|GO:0005576(extracellular region)|GO:0005625(soluble fraction)|GO:0005634(nucleus)|G…	ENST00000355740	THC2522452
84	BROAD Institute lincRNA (XLOC_006644), lincRNA [TCONS_00014004]	0.22303	72.2508	2	84.3299	2	1.65159	72.2508	2	226.998	2	0.258859	72.2508	2	86.4504	2	A_21_P0005541	TCONS_00014004	XLOC_006644		hs|7q36.1
89	Homo sapiens apolipoprotein A-I (APOA1), mRNA [NM_000039]	0.62215	14.5039	1	22.3239	1	1.68499	14.5039	1	46.6357	2	1.94962	14.5039	1	56.0247	2	A_23_P203191	NM_000039	APOA1	NM_000039	hs|11q23.3	Hs.93194	335	GO:0001540(beta-amyloid binding)|GO:0001932(regulation of protein phosphorylation)|GO:0001935(endothelial cell proliferation)|GO:0002576(platelet degranulation)|GO:0002740(negative regulation of cytokine secretion involved in immune response)|GO:0005319(lipid transporter activity)|GO:0005515(protein binding)|GO:0005543(phospholipid binding)|GO:0005576(extracellular region)|GO:0005615(extracellula…	ENST00000236850	THC2560784
91	Homo sapiens RAS guanyl releasing protein 3 (calcium and DAG-regulated) (RASGRP3), transcript variant 2, mRNA [NM_170672]	1.15151	2411.83	2	5357.79	2	1.14854	2411.83	2	5346.78	2	0.0559463	2411.83	2	2507.2	2	A_24_P54390	NM_170672	RASGRP3	NM_170672	hs|2p22.3	Hs.143674	25780	GO:0000165(MAPKKK cascade)|GO:0004871(signal transducer activity)|GO:0005085(guanyl-nucleotide exchange factor activity)|GO:0005509(calcium ion binding)|GO:0005887(integral to plasma membrane)|GO:0007264(small GTPase mediated signal transduction)|GO:0019992(diacylglycerol binding)|GO:0032854(positive regulation of Rap GTPase activity)|GO:0046582(Rap GTPase activator activity)|GO:0051056(regulatio…	ENST00000407811	THC2463318
94	Homo sapiens empty spiracles homeobox 2 (EMX2), transcript variant 1, mRNA [NM_004098]	3.20461	7.67424	0	70.7488	2	-0.268691	7.67424	0	6.37018	0	0.342362	7.67424	0	9.72964	1	A_23_P44264	NM_004098	EMX2	NM_004098	hs|10q26.11	Hs.202095	2018	GO:0000976(transcription regulatory region sequence-specific DNA binding)|GO:0003677(DNA binding)|GO:0005515(protein binding)|GO:0005634(nucleus)|GO:0007275(multicellular organismal development)	ENST00000442245	THC2472457
106	Homo sapiens SPAG5 antisense RNA 1 (non-protein coding) (SPAG5-AS1), non-coding RNA [NR_040012]	2.45445	65.6228	2	359.68	2	-0.62315	65.6228	2	42.6057	2	-0.89409	65.6228	2	35.3107	2	A_21_P0000880	NR_040012	SPAG5-AS1	NR_040012	hs|17q11.2	Hs.715828			ENST00000414744	THC2617138
108	MPP8_HUMAN (Q99549) M-phase phosphoprotein 8, partial (48%) [THC2494281]	-0.11945	216.505	2	199.301	2	0.412746	216.505	2	288.215	2	1.38059	216.505	2	563.724	2	A_33_P3306973	THC2494281			hs|12p13.31					THC2494281
113	BROAD Institute lincRNA (XLOC_006364), lincRNA [TCONS_00014261]	-0.14463	7.85676	0	7.10732	0	-0.0526914	7.85676	0	7.57499	1	3.32577	7.85676	0	78.7769	2	A_21_P0005597	TCONS_00014261	XLOC_006364		hs|7p21.1
121	AV684728 GKC Homo sapiens cDNA clone GKCDMD06 5', mRNA sequence [AV684728]	-1.70576	100.063	2	30.6753	1	-3.3884	100.063	2	9.55568	1	-2.16517	100.063	2	22.3096	1	A_21_P0002784	ENST00000498457	XLOC_002880	AV684728	hs|3q25.2	Hs.210044			ENST00000498457
122	Homo sapiens adenylate cyclase 10 (soluble) pseudogene (LOC221442), non-coding RNA [NR_026938]	2.25348	8.02034	0	38.2435	2	2.39595	8.02034	0	42.213	2	1.99989	8.02034	0	32.079	1	A_24_P303420	NR_026938	LOC221442	NR_026938	hs|6p21.1	Hs.374076	221442			THC2515139
125	Homo sapiens uncharacterized LOC378805 (FLJ43663), transcript variant 1, non-coding RNA [NR_015431]	1.20885	19.855	1	45.8955	2	1.52383	19.855	1	57.0936	2	1.65912	19.855	1	62.7067	2	A_19_P00322002	NR_015431	FLJ43663	NR_015431	hs|7q32.3
127	Homo sapiens fibromodulin (FMOD), mRNA [NM_002023]	-1.57819	22.0302	1	7.37796	0	-1.72235	22.0302	1	6.67635	0	1.61448	22.0302	1	67.4569	2	A_23_P114883	NM_002023	FMOD	NM_002023	hs|1q32.1	Hs.519168	2331	GO:0005576(extracellular region)|GO:0005578(proteinaceous extracellular matrix)|GO:0005615(extracellular space)|GO:0005622(intracellular)|GO:0007181(transforming growth factor beta receptor complex assembly)|GO:0031012(extracellular matrix)|GO:0042060(wound healing)|GO:0042476(odontogenesis)	ENST00000354955	THC2532654
128	Homo sapiens gamma-glutamyltransferase 3 pseudogene (GGT3P), non-coding RNA [NR_003267]	0.175621	138.666	2	156.616	2	1.08156	138.666	2	293.462	2	-0.084866	138.666	2	130.744	2	A_24_P42066	NR_003267	GGT3P	NR_003267	hs|22q11.21	Hs.645533	2679	GO:0003840(gamma-glutamyltransferase activity)|GO:0006749(glutathione metabolic process)|GO:0006750(glutathione biosynthetic process)|GO:0016020(membrane)|GO:0016021(integral to membrane)|GO:0016746(transferase activity, transferring acyl groups)|GO:0019370(leukotriene biosynthetic process)|GO:0031362(anchored to external side of plasma membrane)	ENST00000412448
132	Homo sapiens membrane protein, palmitoylated 4 (MAGUK p55 subfamily member 4) (MPP4), mRNA [NM_033066]	-0.132823	8.19249	0	7.47192	0	3.59115	8.19249	0	98.7323	2	1.77995	8.19249	0	28.1341	1	A_33_P3404480	NM_033066	MPP4	NM_033066	hs|2q33.1	Hs.63085	58538	GO:0005737(cytoplasm)	ENST00000409818	NP384664
133	Novel protein (FLJ40547)Uncharacterized protein [Source:UniProtKB/TrEMBL;Acc:Q5VZ43] [ENST00000317652]	-1.69234	353.072	2	109.249	2	-1.89965	353.072	2	94.6263	2	-1.88282	353.072	2	95.7365	2	A_33_P3357431	ENST00000317652		XR_112173	hs|20q13.33	Hs.683806			ENST00000317652	THC2485702
135	Homo sapiens glutathione S-transferase, C-terminal domain containing (GSTCD), transcript variant 2, mRNA [NM_024751]	-0.969081	168.661	2	86.1576	2	-1.09965	168.661	2	78.7024	2	-1.3847	168.661	2	64.5921	2	A_23_P110288	NM_024751	GSTCD	NM_024751	hs|4q24	Hs.161429	79807	GO:0005737(cytoplasm)|GO:0006364(rRNA processing)|GO:0008649(rRNA methyltransferase activity)	ENST00000484843	THC2474171
139	BROAD Institute lincRNA (XLOC_004562), lincRNA [TCONS_00010097]	-0.24675	85.2077	2	71.8124	2	-1.02863	85.2077	2	41.7666	2	-0.905759	85.2077	2	45.4798	2	A_21_P0004300	TCONS_00010097	XLOC_004562		hs|5q31.1
140	Homo sapiens centromere protein N (CENPN), transcript variant 3, mRNA [NM_018455]	-0.54452	10986.2	2	7532.35	2	-2.54915	10986.2	2	1877.06	2	-2.75999	10986.2	2	1621.84	2	A_23_P88740	NM_018455	CENPN	NM_018455	hs|16q23.2	Hs.726537	55839	GO:0000087(M phase of mitotic cell cycle)|GO:0000236(mitotic prometaphase)|GO:0000278(mitotic cell cycle)|GO:0000777(condensed chromosome kinetochore)|GO:0005634(nucleus)|GO:0005654(nucleoplasm)|GO:0005694(chromosome)|GO:0005829(cytosol)|GO:0006334(nucleosome assembly)|GO:0034080(CenH3-containing nucleosome assembly at centromere)	ENST00000299572	THC2471285
146	Homo sapiens F-box protein 33 (FBXO33), mRNA [NM_203301]	0.430923	866.079	2	1167.56	2	1.13908	866.079	2	1907.46	2	1.34323	866.079	2	2197.41	2	A_24_P41021	NM_203301	FBXO33	NM_203301	hs|14q21.1	Hs.146632	254170		ENST00000298097	THC2463169
149	Homo sapiens ubiquitin specific peptidase 1 (USP1), transcript variant 1, mRNA [NM_003368]	-0.60708	13217.5	2	8677.62	2	-0.918384	13217.5	2	6993.41	2	-1.12602	13217.5	2	6055.98	2	A_23_P11652	NM_003368	USP1	NM_003368	hs|1p31.3	Hs.35086	7398	GO:0004197(cysteine-type endopeptidase activity)|GO:0004221(ubiquitin thiolesterase activity)|GO:0004843(ubiquitin-specific protease activity)|GO:0005515(protein binding)|GO:0005634(nucleus)|GO:0005654(nucleoplasm)|GO:0006281(DNA repair)|GO:0006282(regulation of DNA repair)|GO:0006508(proteolysis)|GO:0006511(ubiquitin-dependent protein catabolic process)|GO:0008233(peptidase activity)|GO:0009411(…	ENST00000371146	NP1179127
157	immunoglobulin heavy constant alpha 2 (A2m marker) [Source:HGNC Symbol;Acc:5479] [ENST00000390539]	-1.4634	48.5188	2	17.5947	1	-0.848237	48.5188	2	26.9504	1	1.37299	48.5188	2	125.667	2	A_23_P61042	ENST00000390539		S55735	hs|14q32.33	Hs.699841			ENST00000390539	NP1154471
159	BROAD Institute lincRNA (XLOC_003521), lincRNA [TCONS_00007520]	3.29209	7.88279	0	77.2145	2	0.284743	7.88279	0	9.60277	1	0.364402	7.88279	0	10.1479	1	A_21_P0003356	ENST00000510602	XLOC_003521		hs|4p13				ENST00000510602
167	Homo sapiens synaptogyrin 1 (SYNGR1), transcript variant 1b, mRNA [NM_145731]	0.0934746	45.8494	2	48.9184	2	-0.0683941	45.8494	2	43.7265	2	2.55021	45.8494	2	268.549	2	A_33_P3284404	NM_145731	SYNGR1	NM_145731	hs|22q13.1	Hs.216226	9145	GO:0005887(integral to plasma membrane)|GO:0006605(protein targeting)|GO:0016020(membrane)|GO:0030054(cell junction)|GO:0030672(synaptic vesicle membrane)|GO:0042470(melanosome)|GO:0045202(synapse)|GO:0048169(regulation of long-term neuronal synaptic plasticity)|GO:0048172(regulation of short-term neuronal synaptic plasticity)	ENST00000415332	THC2476856
174		0.182156	1470.58	2	1668.49	2	-0.578154	1470.58	2	985.025	2	-2.41252	1470.58	2	276.215	2	A_33_P3325808				hs|7q33
175	BROAD Institute lincRNA (XLOC_002968), lincRNA [TCONS_00005691]	0.140901	122.514	2	135.083	2	1.18912	122.514	2	279.347	2	0.124278	122.514	2	133.535	2	A_21_P0002823	ENST00000438488	XLOC_002968		hs|3q28				ENST00000438488
176	Homo sapiens zinc finger protein 36, C3H type-like 2 (ZFP36L2), mRNA [NM_006887]	-0.000294295	1637.37	2	1637.04	2	0.405438	1637.37	2	2168.69	2	1.20074	1637.37	2	3763.62	2	A_23_P101960	NM_006887	ZFP36L2	NM_006887	hs|2p21	Hs.503093	678	GO:0000288(nuclear-transcribed mRNA catabolic process, deadenylation-dependent decay)|GO:0003677(DNA binding)|GO:0003700(sequence-specific DNA binding transcription factor activity)|GO:0003723(RNA binding)|GO:0005634(nucleus)|GO:0005737(cytoplasm)|GO:0006355(regulation of transcription, DNA-dependent)|GO:0008270(zinc ion binding)|GO:0008283(cell proliferation)|GO:0043488(regulation of mRNA stabil…	ENST00000282388	THC2485818
177	Homo sapiens small nucleolar RNA, H/ACA box 26 (SNORA26), small nucleolar RNA [NR_003016]	-0.311756	237.607	2	191.43	2	-1.01541	237.607	2	117.541	2	0.417629	237.607	2	317.379	2	A_19_P00318261	NR_003016	SNORA26	NR_003016	hs|4q12					THC2498220
178	Q8WDS8_LEPPA (Q8WDS8) Cytochrome b, partial (5%) [THC2606696]	-0.162547	9.33096	0	8.33671	0	-0.380236	9.33096	0	7.16908	0	2.40583	9.33096	0	49.4487	2	A_21_P0011410	BC037892	XLOC_l2_004944	BC037892	hs|15q21.3	Hs.578516				THC2606696
181	Homo sapiens tRNA splicing endonuclease 15 homolog (S. cerevisiae) (TSEN15), transcript variant 1, mRNA [NM_052965]	-0.379872	3300.12	2	2536.16	2	-0.704068	3300.12	2	2025.74	2	-1.32255	3300.12	2	1319.48	2	A_23_P104025	NM_052965	TSEN15	NM_052965	hs|1q25.3	Hs.548197	116461	GO:0005634(nucleus)|GO:0005730(nucleolus)|GO:0006397(mRNA processing)|GO:0008033(tRNA processing)	ENST00000462677	THC2462261
187	Homo sapiens ATPase, H+ transporting, lysosomal 38kDa, V0 subunit d2 (ATP6V0D2), mRNA [NM_152565]	-1.47221	23.2364	1	8.37511	0	-0.713433	23.2364	1	14.1711	1	2.68759	23.2364	1	149.698	2	A_23_P146146	NM_152565	ATP6V0D2	NM_152565	hs|8q21.3	Hs.436360	245972	GO:0005515(protein binding)|GO:0005769(early endosome)|GO:0006811(ion transport)|GO:0006879(cellular iron ion homeostasis)|GO:0008286(insulin receptor signaling pathway)|GO:0010008(endosome membrane)|GO:0015078(hydrogen ion transmembrane transporter activity)|GO:0015991(ATP hydrolysis coupled proton transport)|GO:0016020(membrane)|GO:0016324(apical plasma membrane)|GO:0016471(vacuolar proton-tran…	ENST00000285393	THC2475445
193	Homo sapiens uncharacterized LOC348751 (FONG), non-coding RNA [NR_034096]	-0.5472	120.261	2	82.3005	2	-1.04387	120.261	2	58.3297	2	-1.57082	120.261	2	40.4821	2	A_19_P00806765	NR_034096	FONG	NR_034096	hs|2q33.1	Hs.471039			ENST00000416668	THC2613891
199	BROAD Institute lincRNA (XLOC_005991), lincRNA [TCONS_00012958]	5.24199	9.21539	0	348.747	2	-0.3476	9.21539	0	7.24228	0	-0.335178	9.21539	0	7.30491	0	A_21_P0005215	ENST00000442176	XLOC_005991		hs|7p21.2				ENST00000442176	THC2626433
200	Homo sapiens ring finger protein 157 (RNF157), mRNA [NM_052916]	0.313717	31.0509	1	38.5934	1	0.968901	31.0509	1	60.7775	2	1.35966	31.0509	1	79.684	2	A_32_P57810	NM_052916	RNF157	NM_052916	hs|17q25.1	Hs.500643	114804	GO:0008270(zinc ion binding)|GO:0046872(metal ion binding)	ENST00000319945	THC2471338
203	Homo sapiens cysteine rich transmembrane BMP regulator 1 (chordin-like) (CRIM1), mRNA [NM_016441]	-0.675518	345.994	2	216.629	2	-1.1817	345.994	2	152.525	2	-1.51711	345.994	2	120.885	2	A_24_P11575	NM_016441	CRIM1	NM_016441	hs|2p22.2	Hs.699247	51232	GO:0001558(regulation of cell growth)|GO:0004857(enzyme inhibitor activity)|GO:0004867(serine-type endopeptidase inhibitor activity)|GO:0005010(insulin-like growth factor receptor activity)|GO:0005520(insulin-like growth factor binding)|GO:0005576(extracellular region)|GO:0005886(plasma membrane)|GO:0007399(nervous system development)|GO:0016021(integral to membrane)|GO:0048009(insulin-like growt…	ENST00000280527	THC2468455
206	PREDICTED: Homo sapiens putative golgin subfamily A member 6-like protein 6-like (LOC100134285), mRNA [XM_003119593]	0.0520668	167.702	2	173.865	2	-0.230393	167.702	2	142.95	2	-1.00892	167.702	2	83.3342	2	A_33_P3240972	XM_003119593	LOC100134285	XM_003119593	hs|15q11.2		100134285			THC2775058
211	Homo sapiens synaptotagmin VIII (SYT8), mRNA [NM_138567]	-0.788756	122.671	2	71.0075	2	-1.72252	122.671	2	37.1716	2	1.22533	122.671	2	286.816	2	A_23_P36187	NM_138567	SYT8	NM_138567	hs|11p15.5	Hs.161031	90019	GO:0001669(acrosomal vesicle)|GO:0005215(transporter activity)|GO:0005737(cytoplasm)|GO:0005886(plasma membrane)|GO:0007340(acrosome reaction)|GO:0008021(synaptic vesicle)|GO:0016021(integral to membrane)|GO:0031410(cytoplasmic vesicle)|GO:0031988(membrane-bounded vesicle)|GO:0048306(calcium-dependent protein binding)	ENST00000535046	NP167084
214	BROAD Institute lincRNA (XLOC_l2_009273), lincRNA [TCONS_l2_00017315]	-1.48844	65.4492	2	23.326	1	-1.12082	65.4492	2	30.0957	1	1.7709	65.4492	2	223.356	2	A_21_P0012208	AK127572	XLOC_l2_009273	AK127572	hs|21q22.3	Hs.596577				THC2618400
219	Homo sapiens zinc finger protein 596 (ZNF596), transcript variant 1, mRNA [NM_001042416]	-0.0619794	47.1332	2	45.1512	2	0.378606	47.1332	2	61.2772	2	2.42508	47.1332	2	253.133	2	A_23_P82762	NM_001042416	ZNF596	NM_001042416	hs|8p23.3	Hs.591388	169270	GO:0003677(DNA binding)|GO:0005622(intracellular)|GO:0005634(nucleus)|GO:0006355(regulation of transcription, DNA-dependent)|GO:0008270(zinc ion binding)|GO:0046872(metal ion binding)	ENST00000398612	THC2474722
226		-4.11485	126.374	2	7.29394	0	-4.24035	126.374	2	6.6863	0	-4.25765	126.374	2	6.60658	0	A_21_P0013408	ENST00000493400	XLOC_l2_013648	AL162052	hs|7q36.1	Hs.552781			ENST00000493400	THC2478434
227	Homo sapiens solute carrier family 19 (folate transporter), member 1 (SLC19A1), transcript variant 1, mRNA [NM_194255]	-0.487069	2840.41	2	2026.55	2	-1.00016	2840.41	2	1420.05	2	-0.938068	2840.41	2	1482.5	2	A_33_P3384108	NM_194255	SLC19A1	NM_194255	hs|21q22.3	Hs.84190	6573	GO:0005542(folic acid binding)|GO:0005624(membrane fraction)|GO:0005886(plasma membrane)|GO:0005887(integral to plasma membrane)|GO:0006766(vitamin metabolic process)|GO:0006767(water-soluble vitamin metabolic process)|GO:0006810(transport)|GO:0008517(folic acid transporter activity)|GO:0008518(reduced folate carrier activity)|GO:0015350(methotrexate transporter activity)|GO:0015884(folic acid tr…	ENST00000311124	THC2462143
228	otogelin [Source:HGNC Symbol;Acc:8516] [ENST00000399397]	0.426949	47.2983	2	63.5873	2	0.312612	47.2983	2	58.7424	2	1.34155	47.2983	2	119.865	2	A_33_P3340264	ENST00000399397	OTOG		hs|11p15.1		340990	GO:0005576(extracellular region)|GO:0005615(extracellular space)|GO:0005886(plasma membrane)|GO:0016324(apical plasma membrane)|GO:0046373(L-arabinose metabolic process)|GO:0046556(alpha-N-arabinofuranosidase activity)	ENST00000399397
231	BROAD Institute lincRNA (XLOC_010491), lincRNA [TCONS_00021594]	4.89656	8.05318	0	239.872	2	5.24166	8.05318	0	304.695	2	-0.309297	8.05318	0	6.4992	0	A_21_P0007963	ENST00000455487	XLOC_010491		hs|13q33.3				ENST00000455487
232	Rho GTPase activating protein 24 [Source:HGNC Symbol;Acc:25361] [ENST00000509709]	5.72236	8.02486	0	423.682	2	5.4409	8.02486	0	348.588	2	-0.308574	8.02486	0	6.47959	0	A_33_P3236030	ENST00000509709	ARHGAP24	AK130576	hs|4q21.23	Hs.444229	83478	GO:0001525(angiogenesis)|GO:0005096(GTPase activator activity)|GO:0005515(protein binding)|GO:0005622(intracellular)|GO:0005737(cytoplasm)|GO:0005829(cytosol)|GO:0005856(cytoskeleton)|GO:0005886(plasma membrane)|GO:0005912(adherens junction)|GO:0005925(focal adhesion)|GO:0007165(signal transduction)|GO:0007264(small GTPase mediated signal transduction)|GO:0007275(multicellular organismal developm…	ENST00000509709	THC2485995
238	Homo sapiens neuron navigator 2 (NAV2), transcript variant 1, mRNA [NM_182964]	-0.724966	158.996	2	96.1946	2	-1.42918	158.996	2	59.0419	2	-1.56944	158.996	2	53.5722	2	A_23_P354791	NM_182964	NAV2	NM_182964	hs|11p15.1	Hs.502116	89797	GO:0000166(nucleotide binding)|GO:0004386(helicase activity)|GO:0005524(ATP binding)|GO:0005634(nucleus)|GO:0016787(hydrolase activity)	ENST00000396087	THC2485320
240	Homo sapiens v-maf musculoaponeurotic fibrosarcoma oncogene homolog F (avian) (MAFF), transcript variant 1, mRNA [NM_012323]	0.892894	5165.38	2	9591.57	2	1.62786	5165.38	2	15963.8	2	2.12316	5165.38	2	22502.8	2	A_23_P103110	NM_012323	MAFF	NM_012323	hs|22q13.1	Hs.517617	23764	GO:0003700(sequence-specific DNA binding transcription factor activity)|GO:0005634(nucleus)|GO:0005654(nucleoplasm)|GO:0006366(transcription from RNA polymerase II promoter)|GO:0006950(response to stress)|GO:0007567(parturition)|GO:0007596(blood coagulation)|GO:0043565(sequence-specific DNA binding)	ENST00000538320	THC2466913
246	BROAD Institute lincRNA (XLOC_007543), lincRNA [TCONS_00016147]	4.08977	12.7022	1	216.283	2	-0.788965	12.7022	1	7.35153	1	-1.01369	12.7022	1	6.29111	0	A_21_P0006221	TCONS_00016147	XLOC_007543		hs|9q33.1
247	BROAD Institute lincRNA (XLOC_009365), lincRNA [TCONS_00019568]	0.845259	7.72674	0	13.8818	1	5.77739	7.72674	0	423.802	2	-0.298259	7.72674	0	6.28364	0	A_21_P0007314	TCONS_00019568	XLOC_009365		hs|11p15.4
249	BROAD Institute lincRNA (XLOC_014105), lincRNA [TCONS_00029161]	5.05127	11.6192	1	385.264	2	1.81851	11.6192	1	40.9826	2	-0.67775	11.6192	1	7.26359	1	A_21_P0010290	THC2703954	XLOC_014105		hs|21q22.3					THC2703954
250	Homo sapiens sperm associated antigen 17 (SPAG17), mRNA [NM_206996]	4.88917	7.69832	0	228.13	2	-0.270681	7.69832	0	6.38135	0	-0.296601	7.69832	0	6.26773	0	A_23_P319783	NM_206996	SPAG17	NM_206996	hs|1p12	Hs.528821	200162	GO:0005634(nucleus)|GO:0005730(nucleolus)|GO:0005737(cytoplasm)|GO:0005856(cytoskeleton)|GO:0005874(microtubule)|GO:0005929(cilium)|GO:0019861(flagellum)|GO:0035086(flagellar axoneme)	ENST00000469128	THC2474415
257	Homo sapiens phospholipase C, gamma 2 (phosphatidylinositol-specific) (PLCG2), mRNA [NM_002661]	0.927654	696.768	2	1325.38	2	1.79721	696.768	2	2421.61	2	1.80435	696.768	2	2433.62	2	A_23_P106675	NM_002661	PLCG2	NM_002661	hs|16q23.3	Hs.413111	5336	GO:0002316(follicular B cell differentiation)|GO:0004435(phosphatidylinositol phospholipase C activity)|GO:0004629(phospholipase C activity)|GO:0004871(signal transducer activity)|GO:0005515(protein binding)|GO:0005624(membrane fraction)|GO:0005886(plasma membrane)|GO:0007165(signal transduction)|GO:0007204(elevation of cytosolic calcium ion concentration)|GO:0007596(blood coagulation)|GO:0009395…	ENST00000359376	THC2464263
258		2.53635	7.67312	0	44.5131	2	-0.268286	7.67312	0	6.37103	0	-0.292919	7.67312	0	6.26317	0	A_33_P3259954				hs|4p16.1
261	Homo sapiens interleukin 1, alpha (IL1A), mRNA [NM_000575]	-0.238045	63.2927	2	53.6655	2	-1.04975	63.2927	2	30.5738	1	-1.56424	63.2927	2	21.4028	1	A_23_P72096	NM_000575	IL1A	NM_000575	hs|2q13	Hs.1722	3552	GO:0001660(fever generation)|GO:0001666(response to hypoxia)|GO:0005125(cytokine activity)|GO:0005149(interleukin-1 receptor binding)|GO:0005507(copper ion binding)|GO:0005515(protein binding)|GO:0005576(extracellular region)|GO:0005615(extracellular space)|GO:0005829(cytosol)|GO:0006915(apoptosis)|GO:0006916(anti-apoptosis)|GO:0006954(inflammatory response)|GO:0006955(immune response)|GO:0008283…	ENST00000263339	THC2472643
265	Homo sapiens v-myb myeloblastosis viral oncogene homolog (avian) (MYB), transcript variant 2, mRNA [NM_005375]	-0.527954	91.8438	2	63.6971	2	-1.51493	91.8438	2	32.1374	2	-3.01719	91.8438	2	11.3445	1	A_23_P31073	NM_005375	MYB	NM_005375	hs|6q23.3	Hs.606320	4602	GO:0000122(negative regulation of transcription from RNA polymerase II promoter)|GO:0003677(DNA binding)|GO:0005515(protein binding)|GO:0005634(nucleus)|GO:0006338(chromatin remodeling)|GO:0006355(regulation of transcription, DNA-dependent)|GO:0007596(blood coagulation)|GO:0016363(nuclear matrix)|GO:0045624(positive regulation of T-helper cell differentiation)|GO:0045892(negative regulation of tr…	ENST00000341911	NP1074629
268	Homo sapiens protocadherin alpha 4 (PCDHA4), transcript variant 2, mRNA [NM_031500]	-0.556741	86.814	2	59.0193	2	1.37442	86.814	2	225.077	2	-1.07699	86.814	2	41.1512	2	A_33_P3318002	NM_031500	PCDHA4	NM_031500	hs|5q31.3	Hs.199343	56144	GO:0005509(calcium ion binding)|GO:0005886(plasma membrane)|GO:0005887(integral to plasma membrane)|GO:0007155(cell adhesion)|GO:0007156(homophilic cell adhesion)|GO:0007399(nervous system development)	ENST00000356878
270	Homo sapiens SEC24 family, member A (S. cerevisiae) (SEC24A), transcript variant 1, mRNA [NM_021982]	0.479682	1060.6	2	1478.93	2	0.870448	1060.6	2	1939.01	2	2.00251	1060.6	2	4249.78	2	A_33_P3331085	NM_021982	SEC24A	NM_021982	hs|5q31.1	Hs.595540	10802	GO:0000139(Golgi membrane)|GO:0002474(antigen processing and presentation of peptide antigen via MHC class I)|GO:0003674(molecular_function)|GO:0005737(cytoplasm)|GO:0005783(endoplasmic reticulum)|GO:0005789(endoplasmic reticulum membrane)|GO:0005794(Golgi apparatus)|GO:0005829(cytosol)|GO:0006886(intracellular protein transport)|GO:0006888(ER to Golgi vesicle-mediated transport)|GO:0008270(zinc …	ENST00000398844	THC2492840
271	Homo sapiens uncharacterized protein LOC100505478 (LOC100505478), mRNA [NM_001199233]	0.657193	86.8652	2	136.987	2	1.53967	86.8652	2	252.542	2	1.02689	86.8652	2	176.999	2	A_21_P0000144	NM_001199233	LOC100505478	NM_001199233	hs|9q32	Hs.200101			ENST00000436752	THC2650292
272	Homo sapiens brain protein 44-like (BRP44L), mRNA [NM_016098]	-0.834179	5606.95	2	3144.95	2	-1.37543	5606.95	2	2161.13	2	-0.985904	5606.95	2	2831	2	A_23_P110961	NM_016098	BRP44L	NM_016098	hs|6q27	Hs.172755	51660	GO:0003674(molecular_function)|GO:0005575(cellular_component)|GO:0005739(mitochondrion)|GO:0008150(biological_process)	ENST00000341756	THC2494344
277	PREDICTED: Homo sapiens 60S ribosomal protein L36-like (LOC729032), miscRNA [XR_132715]	-0.0241517	60.9704	2	59.9582	2	-0.384086	60.9704	2	46.7194	2	1.13315	60.9704	2	133.731	2	A_33_P3237364	XR_132715	LOC729032	XR_132715	hs|3p22.1		729032			THC2701256
279	Homo sapiens zinc finger, CCHC domain containing 6 (ZCCHC6), transcript variant 1, mRNA [NM_024617]	0.315426	756.117	2	940.895	2	1.07109	756.117	2	1588.62	2	1.50061	756.117	2	2139.52	2	A_23_P123727	NM_024617	ZCCHC6	NM_024617	hs|9q21.33	Hs.597057	79670	GO:0003676(nucleic acid binding)|GO:0008270(zinc ion binding)|GO:0016740(transferase activity)|GO:0016779(nucleotidyltransferase activity)|GO:0031123(RNA 3'-end processing)|GO:0046872(metal ion binding)|GO:0050265(RNA uridylyltransferase activity)|GO:0071044(histone mRNA catabolic process)	ENST00000427388	THC2487583
282	leucine-rich repeats and IQ motif containing 3 [Source:HGNC Symbol;Acc:28318] [ENST00000468759]	2.99051	26.7424	1	212.536	2	1.31773	26.7424	1	66.6617	2	0.584392	26.7424	1	40.0978	2	A_33_P3292402	ENST00000468759	LRRIQ3	AK131476	hs|1p31.1	Hs.644625	127255		ENST00000468759	THC2617267
284	Homo sapiens chromosome 4 open reading frame 40 (C4orf40), mRNA [NM_214711]	-2.43007	82.0628	2	15.2272	1	-3.63631	82.0628	2	6.59944	0	-3.64367	82.0628	2	6.56585	0	A_33_P3337569	NM_214711	C4orf40	NM_214711	hs|4q13.3	Hs.518795	401137	GO:0005576(extracellular region)	ENST00000509633	THC2505492
290	Homo sapiens neural precursor cell expressed, developmentally down-regulated 4-like (NEDD4L), transcript variant j, mRNA [NM_001144967]	-0.394295	181.672	2	138.228	2	-0.651637	181.672	2	115.645	2	-1.89009	181.672	2	49.0136	2	A_24_P782308	NM_001144967	NEDD4L	NM_001144967	hs|18q21.31	Hs.185677	23327	GO:0004842(ubiquitin-protein ligase activity)|GO:0005515(protein binding)|GO:0005622(intracellular)|GO:0005737(cytoplasm)|GO:0006464(protein modification process)|GO:0006814(sodium ion transport)|GO:0006883(cellular sodium ion homeostasis)|GO:0007588(excretion)|GO:0010038(response to metal ion)|GO:0010766(negative regulation of sodium ion transport)|GO:0016567(protein ubiquitination)|GO:0016874(l…	ENST00000400345	THC2596020
291	BROAD Institute lincRNA (XLOC_003840), lincRNA [TCONS_00008988]	1.03301	16.4049	1	33.5692	1	3.40314	16.4049	1	173.549	2	2.04993	16.4049	1	67.9303	2	A_21_P0003880	TCONS_00008988	XLOC_003840		hs|4q35.2
294	Homo sapiens dystonin (DST), transcript variant 1e, mRNA [NM_001723]	-3.489	178.915	2	15.935	1	-3.52955	178.915	2	15.4934	1	-3.7733	178.915	2	13.0849	1	A_23_P59388	NM_001723	DST	NM_001723	hs|6p12.1	Hs.604915	667	GO:0000226(microtubule cytoskeleton organization)|GO:0003779(actin binding)|GO:0005178(integrin binding)|GO:0005509(calcium ion binding)|GO:0005515(protein binding)|GO:0005604(basement membrane)|GO:0005634(nucleus)|GO:0005635(nuclear envelope)|GO:0005737(cytoplasm)|GO:0005783(endoplasmic reticulum)|GO:0005789(endoplasmic reticulum membrane)|GO:0005882(intermediate filament)|GO:0005886(plasma memb…	ENST00000370765	THC2470919
296	ENK5_HUMAN (Q902F9) HERV-K_19p13.11 provirus ancestral Env polyprotein precursor (Envelope polyprotein) (HERV-K113 envelope protein) (EnvK5 protein) [Contains: Surface protein (SU); Transmembrane protein (TM)], partial (16%) [THC2503284]	-5.54966	387.858	2	8.28056	1	-5.84617	387.858	2	6.74217	0	-4.37235	387.858	2	18.7268	1	A_21_P0012394	AK124624	XLOC_l2_009886	AK124624	hs|11q13.4	Hs.649066				THC2503284
300	Homo sapiens carbohydrate (N-acetylglucosamine 6-O) sulfotransferase 5 (CHST5), mRNA [NM_024533]	0.602675	262.226	2	398.198	2	1.21846	262.226	2	610.195	2	1.10136	262.226	2	562.623	2	A_23_P430670	NM_024533	CHST5	NM_024533	hs|16q23.1	Hs.710689	23563	GO:0001517(N-acetylglucosamine 6-O-sulfotransferase activity)|GO:0005794(Golgi apparatus)|GO:0005975(carbohydrate metabolic process)|GO:0006044(N-acetylglucosamine metabolic process)|GO:0006477(protein sulfation)|GO:0006790(sulfur compound metabolic process)|GO:0008146(sulfotransferase activity)|GO:0016020(membrane)|GO:0016021(integral to membrane)|GO:0016740(transferase activity)|GO:0031228(intr…	ENST00000336257	NP175264
303	Homo sapiens coiled-coil domain containing 99 (CCDC99), mRNA [NM_017785]	-0.500449	1678.71	2	1186.66	2	-1.60287	1678.71	2	552.667	2	-1.53465	1678.71	2	579.427	2	A_23_P41948	NM_017785	CCDC99	NM_017785	hs|5q35.1	Hs.368710	54908	GO:0000087(M phase of mitotic cell cycle)|GO:0000132(establishment of mitotic spindle orientation)|GO:0000236(mitotic prometaphase)|GO:0000278(mitotic cell cycle)|GO:0000922(spindle pole)|GO:0000940(condensed chromosome outer kinetochore)|GO:0005515(protein binding)|GO:0005634(nucleus)|GO:0005694(chromosome)|GO:0005737(cytoplasm)|GO:0005815(microtubule organizing center)|GO:0005829(cytosol)|GO:00…	ENST00000274631	NP232987
306	Homo sapiens Niemann-Pick disease, type C1 (NPC1), mRNA [NM_000271]	0.655464	1900.78	2	2993.96	2	1.27508	1900.78	2	4600.1	2	0.259814	1900.78	2	2275.85	2	A_23_P107587	NM_000271	NPC1	NM_000271	hs|18q11.2	Hs.715623	4864	GO:0004872(receptor activity)|GO:0004888(transmembrane receptor activity)|GO:0005515(protein binding)|GO:0005635(nuclear envelope)|GO:0005764(lysosome)|GO:0005765(lysosomal membrane)|GO:0005768(endosome)|GO:0005783(endoplasmic reticulum)|GO:0005887(integral to plasma membrane)|GO:0006914(autophagy)|GO:0007041(lysosomal transport)|GO:0008158(hedgehog receptor activity)|GO:0008206(bile acid metabol…	ENST00000412552	THC2537789
309	DA067175 BRACE2 Homo sapiens cDNA clone BRACE2017010 5', mRNA sequence [DA067175]	0.887693	8.2654	0	15.2928	1	3.96621	8.2654	0	129.185	2	-0.0442229	8.2654	0	8.01589	1	A_33_P3265619	DA067175		DA067175	hs|6q21	Hs.582692
312	DB054543 TESTI2 Homo sapiens cDNA clone TESTI2045424 5', mRNA sequence [DB054543]	-1.71866	98.3789	2	29.8906	1	-1.40554	98.3789	2	37.1358	2	-1.2546	98.3789	2	41.2315	2	A_21_P0004081	ENST00000503218	XLOC_004674	DB054543	hs|5q35.3	Hs.590334			ENST00000503218
313	Homo sapiens cat eye syndrome chromosome region, candidate 2 (CECR2), mRNA [NM_031413]	-4.10983	192.229	2	11.1337	1	-3.37991	192.229	2	18.4657	1	-3.99686	192.229	2	12.0405	1	A_33_P3349404	NM_031413	CECR2	NM_031413	hs|22q11.21	Hs.658723	27443	GO:0000910(cytokinesis)|GO:0005515(protein binding)|GO:0005634(nucleus)|GO:0005719(nuclear euchromatin)|GO:0006309(DNA fragmentation involved in apoptotic nuclear change)|GO:0006915(apoptosis)|GO:0007010(cytoskeleton organization)|GO:0016192(vesicle-mediated transport)|GO:0016568(chromatin modification)	ENST00000262608	NP500153
319	Homo sapiens peptidyl arginine deiminase, type III (PADI3), mRNA [NM_016233]	0.828927	8.04856	0	14.2972	1	4.10288	8.04856	0	138.295	2	-0.244738	8.04856	0	6.79273	0	A_23_P126869	NM_016233	PADI3	NM_016233	hs|1p36.13	Hs.149195	51702	GO:0004668(protein-arginine deiminase activity)|GO:0005509(calcium ion binding)|GO:0005634(nucleus)|GO:0005730(nucleolus)|GO:0005737(cytoplasm)|GO:0006464(protein modification process)|GO:0016787(hydrolase activity)|GO:0018101(peptidyl-citrulline biosynthetic process from peptidyl-arginine)	ENST00000375460	THC2477195
321	Homo sapiens laccase (multicopper oxidoreductase) domain containing 1 (LACC1), transcript variant 2, mRNA [NM_153218]	-0.0981744	7.9792	1	7.45429	0	1.7441	7.9792	1	26.7292	1	2.52428	7.9792	1	45.9034	2	A_23_P374322	NM_153218	LACC1	NM_153218	hs|13q14.11	Hs.210586	144811		ENST00000325686	THC2476075
323	Homo sapiens chromosome 1 open reading frame 21 (C1orf21), mRNA [NM_030806]	1.42463	55.3274	2	148.525	2	0.355299	55.3274	2	70.7776	2	-1.00621	55.3274	2	27.5449	1	A_23_P113161	NM_030806	C1orf21	NM_030806	hs|1q25.3	Hs.730688	81563		ENST00000235307	THC2607010
325	Homo sapiens tropomyosin 2 (beta) (TPM2), transcript variant 2, mRNA [NM_213674]	-0.0264093	770.436	2	756.461	2	-1.25804	770.436	2	322.129	2	-1.21047	770.436	2	332.927	2	A_33_P3270599	NM_213674	TPM2	NM_213674	hs|9p13.3	Hs.300772	7169	GO:0003779(actin binding)|GO:0005737(cytoplasm)|GO:0005829(cytosol)|GO:0005856(cytoskeleton)|GO:0005862(muscle thin filament tropomyosin)|GO:0006936(muscle contraction)|GO:0008307(structural constituent of muscle)|GO:0030049(muscle filament sliding)|GO:0043462(regulation of ATPase activity)	ENST00000329305	THC2591606
331	Homo sapiens breast carcinoma amplified sequence 1 (BCAS1), mRNA [NM_003657]	-0.153931	87.7627	2	78.8809	2	0.224742	87.7627	2	102.557	2	1.98776	87.7627	2	348.086	2	A_33_P3330911	NM_003657	BCAS1	NM_003657	hs|20q13.2	Hs.400556	8537	GO:0005737(cytoplasm)	ENST00000395961	THC2464285
336	Q8IVV4_HUMAN (Q8IVV4) TPTEps1 protein (Fragment), partial (21%) [THC2664700]	0.794784	15.9171	1	27.6132	1	1.04623	15.9171	1	32.8708	1	1.78865	15.9171	1	54.9922	2	A_21_P0011975	ENST00000428651	XLOC_l2_008321	BC032407	hs|2q24.1	Hs.171192			ENST00000428651	THC2664700
341	BROAD Institute lincRNA (XLOC_011686), lincRNA [TCONS_00024362]	-0.160764	9.29022	0	8.31058	0	5.12801	9.29022	0	324.87	2	4.10022	9.29022	0	159.336	2	A_21_P0008920	TCONS_00024362	XLOC_011686		hs|16p11.2
342	ALU7_HUMAN (P39194) Alu subfamily SQ sequence contamination warning entry, partial (23%) [THC2523097]	-0.1508	711.714	2	641.077	2	0.379943	711.714	2	926.147	2	1.04591	711.714	2	1469.46	2	A_21_P0003212	AK126102	XLOC_003406	AK126102	hs|3q29	Hs.660513				THC2523097
354	BROAD Institute lincRNA (XLOC_010517), lincRNA [TCONS_00021922]	3.33928	25.2414	1	255.468	2	-1.78535	25.2414	1	7.32266	0	-1.10703	25.2414	1	11.7183	1	A_21_P0008126	TCONS_00021922	XLOC_010517		hs|13q34
355	BROAD Institute lincRNA (XLOC_004875), lincRNA [TCONS_00010372]	4.41101	9.41507	0	200.294	2	-0.362875	9.41507	0	7.32129	0	-0.337905	9.41507	0	7.44911	0	A_21_P0004410	TCONS_00010372	XLOC_004875		hs|5q13.2
359	Homo sapiens small nucleolar RNA, H/ACA box 11B (retrotransposed) (SNORA11B), small nucleolar RNA [NR_003709]	0.423543	194.1	2	260.33	2	-0.7002	194.1	2	119.466	2	-1.20339	194.1	2	84.2887	2	A_21_P0000477	NR_003709	SNORA11B	NR_003709	hs|14q32.11	Hs.693444
362	DB226000 TRACH3 Homo sapiens cDNA clone TRACH3018100 5', mRNA sequence [DB226000]	1.36968	71.7034	2	185.291	2	0.17053	71.7034	2	80.7001	2	0.487308	71.7034	2	100.516	2	A_33_P3388070	DB226000		DB226000	hs|13q34	Hs.577832
363	Homo sapiens solute carrier organic anion transporter family, member 1B3 (SLCO1B3), mRNA [NM_019844]	1.30403	213.207	2	526.446	2	-0.10119	213.207	2	198.765	2	-0.0753315	213.207	2	202.36	2	A_33_P3364089	NM_019844	SLCO1B3	NM_019844	hs|12p12.2	Hs.504966	28234	GO:0005215(transporter activity)|GO:0005737(cytoplasm)|GO:0005886(plasma membrane)|GO:0005887(integral to plasma membrane)|GO:0006811(ion transport)|GO:0008206(bile acid metabolic process)|GO:0008514(organic anion transmembrane transporter activity)|GO:0015711(organic anion transport)|GO:0015721(bile acid and bile salt transport)|GO:0016020(membrane)|GO:0016323(basolateral plasma membrane)|GO:004…	ENST00000553473	THC2692461
364	BROAD Institute lincRNA (XLOC_005763), lincRNA [TCONS_00012210]	5.88104	9.20074	0	542.24	2	-0.0411928	9.20074	0	8.94175	1	0.40871	9.20074	0	12.214	1	A_21_P0005032	THC2666473	XLOC_005763		hs|6q13					THC2666473
374	Homo sapiens RAS, dexamethasone-induced 1 (RASD1), transcript variant 1, mRNA [NM_016084]	0.176398	1627.1	2	1838.72	2	-0.138436	1627.1	2	1478.23	2	-1.13304	1627.1	2	741.882	2	A_23_P118392	NM_016084	RASD1	NM_016084	hs|17p11.2	Hs.25829	51655	GO:0000166(nucleotide binding)|GO:0003924(GTPase activity)|GO:0005525(GTP binding)|GO:0005625(soluble fraction)|GO:0005634(nucleus)|GO:0005737(cytoplasm)|GO:0005886(plasma membrane)|GO:0006184(GTP catabolic process)|GO:0007165(signal transduction)|GO:0007186(G-protein coupled receptor protein signaling pathway)|GO:0007263(nitric oxide mediated signal transduction)|GO:0007264(small GTPase mediated…	ENST00000225688	THC2466358
377	BROAD Institute lincRNA (XLOC_002593), lincRNA [TCONS_00005497]	-1.14425	17.037	1	7.70796	0	-1.28746	17.037	1	6.97959	0	2.10059	17.037	1	73.069	2	A_21_P0002728	ENST00000453361	XLOC_002593		hs|3p24.3				ENST00000453361
379	Homo sapiens uncharacterized LOC152024 (LOC152024), non-coding RNA [NR_026834]	1.36027	20.7439	1	53.2565	2	0.224344	20.7439	1	24.234	1	1.40647	20.7439	1	54.9895	2	A_33_P3255001	NR_026834	LOC152024	NR_026834	hs|3p24.2	Hs.385606	152024		ENST00000432505	THC2501777
391	UI-E-EJ1-ajb-m-22-0-UI.r1 UI-E-EJ1 Homo sapiens cDNA clone UI-E-EJ1-ajb-m-22-0-UI 5', mRNA sequence [BM930849]	-4.18548	132.415	2	7.27749	0	-4.31015	132.415	2	6.675	0	-1.87714	132.415	2	36.0461	2	A_21_P0010700	ENST00000432922	XLOC_l2_000159	BM930849	hs|1p34.3	Hs.585418			ENST00000432922
396	Homo sapiens low density lipoprotein receptor-related protein 3 (LRP3), mRNA [NM_002333]	1.28001	159.082	2	386.318	2	2.20548	159.082	2	733.731	2	1.75344	159.082	2	536.364	2	A_33_P3212188	NM_002333	LRP3	NM_002333	hs|19q13.11	Hs.515340	4037	GO:0004872(receptor activity)|GO:0005905(coated pit)|GO:0006898(receptor-mediated endocytosis)|GO:0016020(membrane)|GO:0016021(integral to membrane)
397	Homo sapiens A kinase (PRKA) anchor protein 4 (AKAP4), transcript variant 1, mRNA [NM_003886]	3.50714	8.00711	0	91.0396	2	0.768493	8.00711	0	13.64	1	0.325199	8.00711	0	10.0316	1	A_23_P11081	NM_003886	AKAP4	NM_003886	hs|Xp11.22	Hs.97633	8852	GO:0005856(cytoskeleton)|GO:0005929(cilium)|GO:0005952(cAMP-dependent protein kinase complex)|GO:0006928(cellular component movement)|GO:0007165(signal transduction)|GO:0007178(transmembrane receptor protein serine/threonine kinase signaling pathway)|GO:0007338(single fertilization)|GO:0008104(protein localization)|GO:0009434(microtubule-based flagellum)|GO:0030018(Z disc)|GO:0030030(cell project…	ENST00000376064	NP1133468
401	chromosome 6 open reading frame 100 [Source:HGNC Symbol;Acc:21195] [ENST00000377186]	0.0267846	88.3183	2	89.9733	2	2.0647	88.3183	2	369.478	2	-0.862585	88.3183	2	48.5721	2	A_32_P55840	ENST00000377186		BX118328	hs|6p22.1	Hs.453549			ENST00000377186	THC2719635
402	Homo sapiens nuclear transport factor 2-like export factor 2 (NXT2), transcript variant 1, mRNA [NM_018698]	0.154936	134.363	2	149.596	2	1.18854	134.363	2	306.244	2	0.183797	134.363	2	152.619	2	A_33_P3366575	NM_018698	NXT2	NM_018698	hs|Xq23	Hs.25010	55916	GO:0005622(intracellular)|GO:0005634(nucleus)|GO:0005737(cytoplasm)|GO:0015031(protein transport)|GO:0051028(mRNA transport)	ENST00000372103	THC2477208
404	CG028_HUMAN (O95766) Protein C7orf28, partial (20%) [THC2543586]	0.155195	776.747	2	864.964	2	0.417631	776.747	2	1037.53	2	1.01078	776.747	2	1565.15	2	A_21_P0013341	ENST00000464543	XLOC_l2_013931	AK000993	hs|7p22.1				ENST00000464543	THC2543586
405	BX101262 Soares_NFL_T_GBC_S1 Homo sapiens cDNA clone IMAGp998N034537, mRNA sequence [BX101262]	-1.16689	15.6907	1	6.98833	0	3.98599	15.6907	1	248.625	2	-0.53647	15.6907	1	10.8181	1	A_21_P0003418	ENST00000507949	XLOC_003736	BX101262	hs|4q31.3	Hs.149078			ENST00000507949	THC2775538
406	Homo sapiens uncharacterized LOC348761 (LOC348761), non-coding RNA [NR_033879]	-0.161911	7.80315	0	6.97477	0	3.68799	7.80315	0	100.569	2	-0.300999	7.80315	0	6.33374	0	A_33_P3726064	NR_033879	LOC348761	NR_033879	hs|2q37.1	Hs.404807	348761			THC2605985
411	anoctamin 1, calcium activated chloride channel [Source:HGNC Symbol;Acc:21625] [ENST00000316296]	4.07217	8.13893	1	136.903	2	5.45313	8.13893	1	356.553	2	-0.37238	8.13893	1	6.28738	0	A_24_P110831	ENST00000316296	ANO1	AK097619	hs|11q13.3		55107	GO:0005216(ion channel activity)|GO:0005229(intracellular calcium activated chloride channel activity)|GO:0005737(cytoplasm)|GO:0005886(plasma membrane)|GO:0006811(ion transport)|GO:0006821(chloride transport)|GO:0007275(multicellular organismal development)|GO:0016021(integral to membrane)|GO:0034707(chloride channel complex)|GO:0060438(trachea development)	ENST00000316296	THC2486411
412	Homo sapiens solute carrier organic anion transporter family, member 5A1 (SLCO5A1), transcript variant 1, mRNA [NM_030958]	-0.15859	7.71838	0	6.9149	0	5.55875	7.71838	0	363.813	2	-0.29731	7.71838	0	6.28097	0	A_23_P135669	NM_030958	SLCO5A1	NM_030958	hs|8q13.3	Hs.443609	81796	GO:0005215(transporter activity)|GO:0005886(plasma membrane)|GO:0016021(integral to membrane)	ENST00000526750	THC2603864
413	Homo sapiens lipocalin 6 (LCN6), mRNA [NM_198946]	3.54934	7.70818	0	90.2425	2	3.92936	7.70818	0	117.438	2	-0.296716	7.70818	0	6.27526	0	A_23_P83184	NM_198946	LCN6	NM_198946	hs|9q34.3	Hs.522504	158062	GO:0005488(binding)|GO:0005576(extracellular region)|GO:0007338(single fertilization)	ENST00000341206	THC2482042
414	Homo sapiens helicase, lymphoid-specific (HELLS), mRNA [NM_018063]	-0.410982	664.984	2	500.142	2	-2.79922	664.984	2	95.5349	2	-3.30134	664.984	2	67.4541	2	A_23_P12816	NM_018063	HELLS	NM_018063	hs|10q23.33	Hs.655830	3070	GO:0000166(nucleotide binding)|GO:0000775(chromosome, centromeric region)|GO:0001655(urogenital system development)|GO:0003676(nucleic acid binding)|GO:0003677(DNA binding)|GO:0003682(chromatin binding)|GO:0004386(helicase activity)|GO:0005524(ATP binding)|GO:0005634(nucleus)|GO:0005721(centromeric heterochromatin)|GO:0006346(methylation-dependent chromatin silencing)|GO:0006355(regulation of tra…	ENST00000371332	NP1074106
415	BROAD Institute lincRNA (XLOC_009826), lincRNA [TCONS_00020509]	3.1526	7.69177	0	68.3994	2	-0.270071	7.69177	0	6.37862	0	-0.295657	7.69177	0	6.2665	0	A_21_P0007598	TCONS_00020509	XLOC_009826		hs|12q21.33
433	dynein, light chain, roadblock-type 2 [Source:HGNC Symbol;Acc:15467] [ENST00000338542]	2.30057	27.562	1	135.785	2	3.25639	27.562	1	263.38	2	-1.24646	27.562	1	11.6169	1	A_33_P3276630	ENST00000338542	DYNLRB2	BC054892	hs|16q23.2	Hs.98849	83657	GO:0003777(microtubule motor activity)|GO:0005737(cytoplasm)|GO:0005856(cytoskeleton)|GO:0005868(cytoplasmic dynein complex)|GO:0005874(microtubule)|GO:0006810(transport)|GO:0007018(microtubule-based movement)	ENST00000338542	THC2489705
434	VE7_HPV18 (P06788) Protein E7, complete [THC2475874]	4.90473	7.75402	0	232.272	2	-0.118683	7.75402	0	7.14167	1	-0.288167	7.75402	0	6.35009	0	A_19_P00316657	BC040150	P06788	BC040150	hs|8q24.21	Hs.343864				THC2777566
435	Homo sapiens methionyl-tRNA synthetase 2, mitochondrial (MARS2), nuclear gene encoding mitochondrial protein, mRNA [NM_138395]	0.7255	43.4643	2	71.8671	2	-1.20422	43.4643	2	18.8637	1	-1.09423	43.4643	2	20.358	1	A_23_P108492	NM_138395	MARS2	NM_138395	hs|2q33.1	Hs.116602	92935	GO:0000166(nucleotide binding)|GO:0004825(methionine-tRNA ligase activity)|GO:0005524(ATP binding)|GO:0005737(cytoplasm)|GO:0005739(mitochondrion)|GO:0005759(mitochondrial matrix)|GO:0006418(tRNA aminoacylation for protein translation)|GO:0006431(methionyl-tRNA aminoacylation)|GO:0010467(gene expression)|GO:0016874(ligase activity)	ENST00000499940	THC2471280
441	Homo sapiens hyaluronan binding protein 2 (HABP2), transcript variant 1, mRNA [NM_004132]	0.702314	8.58266	1	13.9649	1	-0.0740837	8.58266	1	8.15306	1	3.32708	8.58266	1	86.1335	2	A_23_P1173	NM_004132	HABP2	NM_004132	hs|10q25.3	Hs.422542	3026	GO:0004252(serine-type endopeptidase activity)|GO:0005539(glycosaminoglycan binding)|GO:0005576(extracellular region)|GO:0005615(extracellular space)|GO:0006508(proteolysis)|GO:0007155(cell adhesion)|GO:0008233(peptidase activity)	ENST00000351270	THC2464828
442	BROAD Institute lincRNA (XLOC_003093), lincRNA [TCONS_00005764]	4.7168	9.4678	1	248.971	2	-0.53809	9.4678	1	6.52031	0	1.84349	9.4678	1	33.9778	2	A_21_P0002846	ENST00000456335	XLOC_003093		hs|3p22.1				ENST00000456335
443	Homo sapiens heat shock 70kDa protein 1A (HSPA1A), mRNA [NM_005345]	0.492089	1143.06	2	1607.7	2	1.48311	1143.06	2	3195.45	2	2.06564	1143.06	2	4785.09	2	A_23_P111132	NM_005345	HSPA1A	NM_005345	hs|6p21.33	Hs.274402	3303		ENST00000375651	THC2597004
446	Homo sapiens hypothetical protein LOC340340, mRNA (cDNA clone IMAGE:5269834). [BC040593]	1.60736	13.9302	1	42.4446	2	1.18989	13.9302	1	31.7799	1	0.965641	13.9302	1	27.2048	1	A_33_P3531373	BC040593	LOC340340	BC040593	hs|7q22.3	Hs.649292	340340			THC2627984
456	Homo sapiens EBNA1 binding protein 2 (EBNA1BP2), transcript variant 2, mRNA [NM_006824]	-0.293237	120712	2	98509.7	2	-0.863794	120712	2	66332.2	2	-1.02018	120712	2	59517.8	2	A_23_P103631	NM_006824	EBNA1BP2	NM_006824	hs|1p34.2	Hs.346868	10969	GO:0005624(membrane fraction)|GO:0005634(nucleus)|GO:0005730(nucleolus)|GO:0042254(ribosome biogenesis)	ENST00000236051	THC2499954
458	Homo sapiens uroporphyrinogen III synthase (UROS), mRNA [NM_000375]	-0.528799	2355.76	2	1632.85	2	-0.998566	2355.76	2	1179.05	2	-1.45588	2355.76	2	858.755	2	A_33_P3233565	NM_000375	UROS	NM_000375	hs|10q26.13	Hs.501376	7390	GO:0004852(uroporphyrinogen-III synthase activity)|GO:0005739(mitochondrion)|GO:0005829(cytosol)|GO:0006778(porphyrin metabolic process)|GO:0006780(uroporphyrinogen III biosynthetic process)|GO:0006783(heme biosynthetic process)|GO:0016829(lyase activity)|GO:0033014(tetrapyrrole biosynthetic process)|GO:0046677(response to antibiotic)|GO:0048037(cofactor binding)|GO:0071243(cellular response to a…	ENST00000420761	THC2501371
460	BROAD Institute lincRNA (XLOC_000625), lincRNA [TCONS_00000424]	-1.4798	20.8704	1	7.48281	0	2.7658	20.8704	1	141.944	2	-1.62433	20.8704	1	6.7695	0	A_21_P0001079	TCONS_00000424	XLOC_000625		hs|1q42.3
461	BROAD Institute lincRNA (XLOC_007281), lincRNA [TCONS_00015918]	-4.84784	215.979	2	7.50007	0	-3.21765	215.979	2	23.2168	1	-4.99246	215.979	2	6.78471	0	A_21_P0006126	TCONS_00015918	XLOC_007281		hs|9p23
462	BROAD Institute lincRNA (XLOC_011510), lincRNA [TCONS_00023706]	-0.822643	88.4466	2	50.0081	2	-0.691945	88.4466	2	54.7501	2	-1.05499	88.4466	2	42.5694	2	A_19_P00318679	THC2512099	XLOC_011510		hs|15q22.32					THC2512099
467	Homo sapiens, clone IMAGE:3961600, mRNA. [BC021693]	1.35854	44.0632	2	112.989	2	-0.253948	44.0632	2	36.9513	2	-1.04084	44.0632	2	21.4168	1	A_33_P3387115	BC021693		BC021693	hs|2q33.1	Hs.676585			ENST00000409845
469	BC050393 F-box only protein 25, isoform 1 {Homo sapiens} (exp=-1; wgp=0; cg=0), partial (35%) [THC2565714]	3.91907	14.3849	1	217.603	2	0.474938	14.3849	1	19.993	1	0.259514	14.3849	1	17.2199	1	A_21_P0010751	ENST00000447500	XLOC_l2_000727		hs|1p36.33				ENST00000447500	THC2565714
477	Q7VLF4_HAEDU (Q7VLF4) Tyrosine-specific transport protein, partial (4%) [THC2650459]	-4.48644	170.73	2	7.6165	0	-4.65704	170.73	2	6.76706	0	-4.06077	170.73	2	10.2305	1	A_19_P00319311	THC2650459	Q7VLF4		hs|20q13.33					THC2650459
483	BROAD Institute lincRNA (XLOC_001641), lincRNA [TCONS_00004878]	1.02154	175.488	2	356.256	2	1.86464	175.488	2	639.084	2	2.09181	175.488	2	748.073	2	A_21_P0002608	TCONS_00004878	XLOC_001641		hs|2q14.2
484	Homo sapiens histone cluster 1, H2ag (HIST1H2AG), mRNA [NM_021064]	-0.531388	3819.05	2	2642.36	2	-2.49884	3819.05	2	675.664	2	-2.35037	3819.05	2	748.9	2	A_21_P0000197	NM_021064	HIST1H2AG	NM_021064	hs|6p22.1	Hs.51011		GO:0000786(nucleosome)|GO:0003677(DNA binding)|GO:0005634(nucleus)|GO:0005694(chromosome)|GO:0006334(nucleosome assembly)|GO:0019899(enzyme binding)	ENST00000359193	THC2477745
488	PREDICTED: Homo sapiens hypothetical LOC100507109 (LOC100507109), miscRNA [XR_109037]	4.37627	7.85835	0	163.2	2	-0.271082	7.85835	0	6.51219	0	-0.23221	7.85835	0	6.69004	0	A_21_P0014260	XR_109037	LOC100507109	XR_109037	hs|11p13					THC2690690
490	BROAD Institute lincRNA (XLOC_l2_014077), lincRNA [TCONS_l2_00027531]	-0.0845471	7.74116	0	7.30054	0	3.25473	7.74116	0	73.8888	2	-0.226158	7.74116	0	6.61798	0	A_21_P0013461	ENST00000458645	XLOC_l2_014077		hs|7q36.3				ENST00000458645
494	Homo sapiens dihydrofolate reductase (DHFR), mRNA [NM_000791]	-0.702686	1281.31	2	787.272	2	-1.5668	1281.31	2	432.513	2	-1.78577	1281.31	2	371.607	2	A_24_P343095	NM_000791	DHFR	NM_000791	hs|5q14.1	Hs.648635	1719		ENST00000513048	NP098266
498	Homo sapiens KIAA0040 (KIAA0040), transcript variant 2, mRNA [NM_014656]	0.114943	88.9118	2	96.2855	2	-0.792308	88.9118	2	51.3394	2	-2.40348	88.9118	2	16.805	1	A_24_P79617	NM_014656	KIAA0040	NM_014656	hs|1q25.1	Hs.518138	9674			THC2602936
499	Homo sapiens N-acetyltransferase 2 (arylamine N-acetyltransferase) (NAT2), mRNA [NM_000015]	0.577621	64.7589	2	96.6453	2	0.971459	64.7589	2	126.981	2	1.26604	64.7589	2	155.745	2	A_23_P31798	NM_000015	NAT2	NM_000015	hs|8p22	Hs.2	10	GO:0004060(arylamine N-acetyltransferase activity)|GO:0005737(cytoplasm)|GO:0005829(cytosol)|GO:0006805(xenobiotic metabolic process)|GO:0008152(metabolic process)|GO:0016407(acetyltransferase activity)|GO:0016746(transferase activity, transferring acyl groups)	ENST00000286479	THC2473407
502	SYT12_HUMAN (Q8IV01) Synaptotagmin-12 (Synaptotagmin XII) (SytXII), complete [THC2610469]	-1.39391	21.6725	1	8.24708	0	1.21447	21.6725	1	50.2922	2	2.04668	21.6725	1	89.5406	2	A_21_P0007220	ENST00000393946	SYT12	AK024280	hs|11q13.2			GO:0016020(membrane)|GO:0016021(integral to membrane)|GO:0030054(cell junction)|GO:0030672(synaptic vesicle membrane)|GO:0031410(cytoplasmic vesicle)|GO:0045202(synapse)	ENST00000393946	THC2610469
503	BROAD Institute lincRNA (XLOC_003789), lincRNA [TCONS_00008339]	-0.157889	9.23462	0	8.27732	0	3.97217	9.23462	0	144.931	2	-0.332473	9.23462	0	7.33389	0	A_21_P0003682	ENST00000507969	ADAM29	BC034301	hs|4q34.1	Hs.721287		GO:0004222(metalloendopeptidase activity)|GO:0005887(integral to plasma membrane)|GO:0006508(proteolysis)|GO:0007283(spermatogenesis)|GO:0008237(metallopeptidase activity)|GO:0008270(zinc ion binding)|GO:0016020(membrane)	ENST00000507969	THC2605725
504	BROAD Institute lincRNA (XLOC_000055), lincRNA [TCONS_00000840]	-0.0859457	13.0447	1	12.2903	1	4.96023	13.0447	1	406.082	2	4.73083	13.0447	1	346.382	2	A_21_P0001263	TCONS_00000840	XLOC_000055		hs|1p36.22
505	BROAD Institute lincRNA (XLOC_008989), lincRNA [TCONS_00018067]	-0.161374	9.31215	0	8.32667	0	-0.379548	9.31215	0	7.15805	0	3.62564	9.31215	0	114.941	2	A_21_P0006801	ENST00000454492	XLOC_008989		hs|10q26.2				ENST00000454492
508	Homo sapiens low density lipoprotein receptor (LDLR), transcript variant 1, mRNA [NM_000527]	1.73529	19284.9	2	64208.1	2	2.07207	19284.9	2	81090.7	2	2.17508	19284.9	2	87092.5	2	A_24_P117029	NM_000527	LDLR	NM_000527	hs|19p13.2	Hs.213289	3949	GO:0004872(receptor activity)|GO:0005041(low-density lipoprotein receptor activity)|GO:0005509(calcium ion binding)|GO:0005515(protein binding)|GO:0005764(lysosome)|GO:0005769(early endosome)|GO:0005886(plasma membrane)|GO:0005887(integral to plasma membrane)|GO:0005901(caveola)|GO:0005905(coated pit)|GO:0006629(lipid metabolic process)|GO:0006810(transport)|GO:0006869(lipid transport)|GO:0006897…	ENST00000252444	THC2470337
510	PREDICTED: Homo sapiens hypothetical LOC100507630 (LOC100507630), miscRNA [XR_132706]	-0.970444	76.9875	2	39.2905	1	-1.56767	76.9875	2	25.972	1	-0.820511	76.9875	2	43.5935	2	A_21_P0014840	XR_132706	LOC100507630	XR_132706	hs|2p23.3	Hs.684535				NP283772
513	BROAD Institute lincRNA (XLOC_012625), lincRNA [TCONS_00026277]	-3.31647	83.5945	2	8.39111	0	-3.51539	83.5945	2	7.31039	0	-3.48197	83.5945	2	7.48172	0	A_21_P0009454	TCONS_00026277	XLOC_012625		hs|18p11.21
514	Homo sapiens CD84 molecule (CD84), transcript variant 2, mRNA [NM_003874]	-2.53986	48.7677	2	8.38605	0	-2.7364	48.7677	2	7.31804	0	0.733538	48.7677	2	81.0866	2	A_23_P361940	NM_003874	CD84	NM_003874	hs|1q23.3	Hs.398093	8832	GO:0004872(receptor activity)|GO:0005886(plasma membrane)|GO:0005887(integral to plasma membrane)|GO:0006952(defense response)|GO:0007155(cell adhesion)|GO:0007156(homophilic cell adhesion)|GO:0007596(blood coagulation)|GO:0050900(leukocyte migration)	ENST00000368054	THC2471284
525	BROAD Institute lincRNA (XLOC_011789), lincRNA [TCONS_00024467]	2.59906	9.27463	0	56.1943	2	-0.350438	9.27463	0	7.27452	0	0.113894	9.27463	0	10.0365	1	A_21_P0008970	TCONS_00024467	XLOC_011789		hs|16q23.1
526	Homo sapiens tectonic family member 2 (TCTN2), transcript variant 1, mRNA [NM_024809]	1.64463	129.885	2	406.109	2	0.59108	129.885	2	195.655	2	-0.0514183	129.885	2	125.337	2	A_23_P64712	NM_024809	TCTN2	NM_024809	hs|12q24.31	Hs.167165	79867	GO:0007224(smoothened signaling pathway)|GO:0016020(membrane)|GO:0016021(integral to membrane)|GO:0042384(cilium assembly)|GO:0060271(cilium morphogenesis)	ENST00000426174	THC2471400
527	Homo sapiens chemokine (C-X-C motif) ligand 13 (CXCL13), mRNA [NM_006419]	5.4087	9.21659	0	391.517	2	-0.346831	9.21659	0	7.24709	0	0.362254	9.21659	0	11.8473	1	A_23_P121695	NM_006419	CXCL13	NM_006419	hs|4q21.1	Hs.100431	10563	GO:0002467(germinal center formation)|GO:0002518(lymphocyte chemotaxis across high endothelial venule)|GO:0002544(chronic inflammatory response)|GO:0002920(regulation of humoral immune response)|GO:0005576(extracellular region)|GO:0005615(extracellular space)|GO:0005625(soluble fraction)|GO:0006935(chemotaxis)|GO:0006955(immune response)|GO:0007165(signal transduction)|GO:0007204(elevation of cyt…	ENST00000286758	THC2465087
530	Q59GX9_HUMAN (Q59GX9) Ribosomal protein L5 variant (Fragment), partial (51%) [THC2523617]	-0.0116499	325684	2	323064	2	-0.167201	325684	2	290044	2	-1.06257	325684	2	155930	2	A_19_P00800006	THC2523617	Q59GX9		hs|6q22.33					THC2523617
533	Homo sapiens chromosome 6 open reading frame 52 (C6orf52), transcript variant 1, mRNA [NM_001145020]	-0.0217546	621.836	2	612.53	2	-0.339328	621.836	2	491.505	2	-1.02752	621.836	2	305.044	2	A_23_P410224	NM_001145020	C6orf52	NM_001145020	hs|6p24.2	Hs.61389	347744		ENST00000379586	NP1244362
547	Homo sapiens nucleoporin 210kDa-like (NUP210L), transcript variant 1, mRNA [NM_207308]	0.473388	10.2601	1	14.2447	1	1.73106	10.2601	1	34.0606	1	4.73429	10.2601	1	273.095	2	A_23_P366098	NM_207308	NUP210L	NM_207308	hs|1q21.3	Hs.67639	91181	GO:0016020(membrane)|GO:0016021(integral to membrane)	ENST00000271854	THC2605365
549	Homo sapiens ATP-binding cassette, sub-family B (MDR/TAP), member 1 (ABCB1), mRNA [NM_000927]	2.24247	8.37992	0	39.6544	2	1.36226	8.37992	0	21.5438	1	0.3308	8.37992	0	10.5395	1	A_23_P82523	NM_000927	ABCB1	NM_000927	hs|7q21.12	Hs.489033	5243	GO:0000086(G2/M transition of mitotic cell cycle)|GO:0000139(Golgi membrane)|GO:0000166(nucleotide binding)|GO:0005215(transporter activity)|GO:0005515(protein binding)|GO:0005524(ATP binding)|GO:0005624(membrane fraction)|GO:0006810(transport)|GO:0008559(xenobiotic-transporting ATPase activity)|GO:0009986(cell surface)|GO:0016020(membrane)|GO:0016021(integral to membrane)|GO:0016324(apical plasm…	ENST00000475929	THC2464142
550	Homo sapiens zinc and ring finger 2 (ZNRF2), mRNA [NM_147128]	-0.0345473	224.39	2	219.081	2	0.00534148	224.39	2	225.223	2	1.23954	224.39	2	529.836	2	A_21_P0000536	NM_147128	ZNRF2	NM_147128	hs|7p14.3	Hs.487869		GO:0005765(lysosomal membrane)|GO:0005768(endosome)|GO:0005886(plasma membrane)|GO:0008270(zinc ion binding)|GO:0010008(endosome membrane)|GO:0016874(ligase activity)|GO:0030054(cell junction)|GO:0042734(presynaptic membrane)|GO:0045202(synapse)|GO:0046872(metal ion binding)	ENST00000323037	THC2537837
552	Homo sapiens KN motif and ankyrin repeat domains 1 (KANK1), transcript variant 2, mRNA [NM_153186]	-0.398902	10830.7	2	8214.4	2	-0.777721	10830.7	2	6317.42	2	-1.38347	10830.7	2	4151.37	2	A_23_P500130	NM_153186	KANK1	NM_153186	hs|9p24.3	Hs.306764	23189	GO:0005737(cytoplasm)|GO:0030837(negative regulation of actin filament polymerization)	ENST00000382289	NP1165352
555	Homo sapiens arachidonate 12-lipoxygenase pseudogene 2 (ALOX12P2), non-coding RNA [NR_002710]	-1.68087	94.993	2	29.6278	1	-1.76852	94.993	2	27.8813	1	0.0346715	94.993	2	97.3036	2	A_32_P440768	NR_002710	ALOX12P2	NR_002710	hs|17p13.1	Hs.378695	245			THC2515509
560	Homo sapiens protein tyrosine phosphatase, non-receptor type 2 (PTPN2), transcript variant 1, mRNA [NM_002828]	1.38169	151.13	2	393.803	2	0.085168	151.13	2	160.32	2	-1.82585	151.13	2	42.6298	2	A_23_P309701	NM_002828	PTPN2	NM_002828	hs|18p11.21	Hs.654527	5771	GO:0004725(protein tyrosine phosphatase activity)|GO:0004726(non-membrane spanning protein tyrosine phosphatase activity)|GO:0004872(receptor activity)|GO:0005515(protein binding)|GO:0005634(nucleus)|GO:0005654(nucleoplasm)|GO:0005737(cytoplasm)|GO:0005783(endoplasmic reticulum)|GO:0006470(protein dephosphorylation)|GO:0008286(insulin receptor signaling pathway)|GO:0016787(hydrolase activity)|GO:…	ENST00000309660	THC2475995
563	Homo sapiens heat shock factor binding protein 1 (HSBP1), mRNA [NM_001537]	0.0266757	1981.83	2	2018.81	2	0.944626	1981.83	2	3814.4	2	1.15653	1981.83	2	4417.9	2	A_23_P100203	NM_001537	HSBP1	NM_001537	hs|16q23.3	Hs.250899	3281	GO:0000122(negative regulation of transcription from RNA polymerase II promoter)|GO:0003714(transcription corepressor activity)|GO:0005634(nucleus)|GO:0005856(cytoskeleton)|GO:0006936(muscle contraction)	ENST00000433866	THC2465419
565	BROAD Institute lincRNA (XLOC_005110), lincRNA [TCONS_00010581]	-0.164429	7.89035	0	7.04041	0	4.73204	7.89035	0	209.692	2	-0.30345	7.89035	0	6.39365	0	A_21_P0004477	TCONS_00010581	XLOC_005110		hs|5q35.3
574	Homo sapiens acyl-CoA synthetase medium-chain family member 1 (ACSM1), mRNA [NM_052956]	4.16573	16.2966	1	292.486	2	0.765927	16.2966	1	27.7117	1	0.367341	16.2966	1	21.0222	1	A_23_P106933	NM_052956	ACSM1	NM_052956	hs|16p12.3	Hs.306812	116285	GO:0000166(nucleotide binding)|GO:0003824(catalytic activity)|GO:0003996(acyl-CoA ligase activity)|GO:0005524(ATP binding)|GO:0005525(GTP binding)|GO:0005739(mitochondrion)|GO:0005759(mitochondrial matrix)|GO:0006629(lipid metabolic process)|GO:0006633(fatty acid biosynthetic process)|GO:0006805(xenobiotic metabolic process)|GO:0015645(fatty acid ligase activity)|GO:0015980(energy derivation by o…	ENST00000520010	NP106199
575	Homo sapiens zinc finger protein 713 (ZNF713), mRNA [NM_182633]	-0.414345	138.467	2	103.9	2	1.83468	138.467	2	493.902	2	-0.767342	138.467	2	81.3495	2	A_33_P3385782	NM_182633	ZNF713	NM_182633	hs|7p11.2	Hs.660834	349075	GO:0003677(DNA binding)|GO:0005622(intracellular)|GO:0005634(nucleus)|GO:0006355(regulation of transcription, DNA-dependent)|GO:0008270(zinc ion binding)|GO:0046872(metal ion binding)	ENST00000429591
576	Homo sapiens deleted in lymphocytic leukemia, 7 (DLEU7), mRNA [NM_198989]	-0.113679	75.9563	2	70.201	2	2.82317	75.9563	2	537.554	2	0.232263	75.9563	2	89.224	2	A_33_P3284888	NM_198989	DLEU7	NM_198989	hs|13q14.3	Hs.710878	220107		ENST00000335465	THC2485203
578	Homo sapiens uncharacterized protein ENSP00000244321 (LOC390940), transcript variant 1, mRNA [NM_001193621]	1.70318	124.494	2	405.374	2	0.358136	124.494	2	159.572	2	-0.0696623	124.494	2	118.625	2	A_23_P50646	NM_001193621	LOC390940	NM_001193621	hs|19q13.31	Hs.22049	390940	GO:0004859(phospholipase inhibitor activity)|GO:0005576(extracellular region)		THC2515604
586	BROAD Institute lincRNA (XLOC_004023), lincRNA [TCONS_00008533]	4.68346	7.66892	0	197.059	2	-0.162437	7.66892	0	6.85229	1	-0.291571	7.66892	0	6.2656	0	A_21_P0003753	TCONS_00008533	XLOC_004023		hs|4q23
596	Homo sapiens prostaglandin-endoperoxide synthase 1 (prostaglandin G/H synthase and cyclooxygenase) (PTGS1), transcript variant 1, mRNA [NM_000962]	-0.148156	7.73432	0	6.97947	0	4.55201	7.73432	0	181.431	2	-0.287758	7.73432	0	6.33576	0	A_24_P64167	NM_000962	PTGS1	NM_000962	hs|9q33.2	Hs.201978	5742	GO:0001516(prostaglandin biosynthetic process)|GO:0001750(photoreceptor outer segment)|GO:0004601(peroxidase activity)|GO:0004666(prostaglandin-endoperoxide synthase activity)|GO:0005634(nucleus)|GO:0005635(nuclear envelope)|GO:0005737(cytoplasm)|GO:0005783(endoplasmic reticulum)|GO:0005789(endoplasmic reticulum membrane)|GO:0005792(microsome)|GO:0005794(Golgi apparatus)|GO:0005886(plasma membran…	ENST00000362012	THC2601958
597	Homo sapiens WAP four-disulfide core domain 1 (WFDC1), mRNA [NM_021197]	4.64018	8.47498	1	211.335	2	2.77364	8.47498	1	57.9547	2	-0.41721	8.47498	1	6.34667	0	A_23_P106617	NM_021197	WFDC1	NM_021197	hs|16q24.1	Hs.36688	58189	GO:0003674(molecular_function)|GO:0004867(serine-type endopeptidase inhibitor activity)|GO:0005576(extracellular region)|GO:0005615(extracellular space)|GO:0030308(negative regulation of cell growth)|GO:0030414(peptidase inhibitor activity)|GO:0032355(response to estradiol stimulus)|GO:0042493(response to drug)|GO:0050680(negative regulation of epithelial cell proliferation)	ENST00000219454	THC2464107
598	Homo sapiens solute carrier family 10 (sodium/bile acid cotransporter family), member 1 (SLC10A1), mRNA [NM_003049]	2.37671	39.5746	2	205.532	2	-0.616748	39.5746	2	25.8082	1	-0.416455	39.5746	2	29.6518	1	A_23_P25698	NM_003049	SLC10A1	NM_003049	hs|14q24.2	Hs.952	6554	GO:0005624(membrane fraction)|GO:0005886(plasma membrane)|GO:0005887(integral to plasma membrane)|GO:0006810(transport)|GO:0006811(ion transport)|GO:0006814(sodium ion transport)|GO:0008206(bile acid metabolic process)|GO:0008508(bile acid:sodium symporter activity)|GO:0015293(symporter activity)|GO:0015711(organic anion transport)|GO:0015721(bile acid and bile salt transport)|GO:0016323(basolate…	ENST00000216540	THC2477857
600	Homo sapiens Wolf-Hirschhorn syndrome candidate 1 (WHSC1), transcript variant 8, mRNA [NM_007331]	-0.447424	582.902	2	427.471	2	-1.21964	582.902	2	250.293	2	-1.12722	582.902	2	266.851	2	A_33_P3423631	NM_007331	WHSC1	NM_007331	hs|4p16.3	Hs.113876	7468	GO:0003677(DNA binding)|GO:0005634(nucleus)|GO:0005694(chromosome)|GO:0005730(nucleolus)|GO:0005737(cytoplasm)|GO:0006355(regulation of transcription, DNA-dependent)|GO:0008168(methyltransferase activity)|GO:0008270(zinc ion binding)|GO:0009653(anatomical structure morphogenesis)|GO:0016568(chromatin modification)|GO:0016740(transferase activity)|GO:0018024(histone-lysine N-methyltransferase acti…	ENST00000420906	THC2582421
605	Q3AV54_SYNS9 (Q3AV54) Acetyl-CoA carboxylase, alpha subunit , partial (5%) [THC2733344]	3.34767	13.6351	1	138.806	2	-1.06504	13.6351	1	6.51703	0	1.25235	13.6351	1	32.4828	2	A_21_P0002017	ENST00000422996	XLOC_001992		hs|2p24.3				ENST00000422996	THC2733344
606	Q84KR2_PRUMU (Q84KR2) F-box, partial (5%) [THC2613046]	4.63201	7.88593	0	195.536	2	-0.272333	7.88593	0	6.52939	0	-0.284801	7.88593	0	6.4732	0	A_21_P0012228	ENST00000420186	XLOC_l2_009180	BC043580	hs|21q21.3	Hs.434261			ENST00000420186	THC2613046
611	Homo sapiens phosphoinositide-3-kinase, catalytic, gamma polypeptide (PIK3CG), mRNA [NM_002649]	2.52311	20.8174	1	119.662	2	-0.0281825	20.8174	1	20.4147	1	-0.781434	20.8174	1	12.1113	1	A_33_P3304170	NM_002649	PIK3CG	NM_002649	hs|7q22.3	Hs.32942	5294	GO:0000166(nucleotide binding)|GO:0002675(positive regulation of acute inflammatory response)|GO:0004674(protein serine/threonine kinase activity)|GO:0005524(ATP binding)|GO:0005737(cytoplasm)|GO:0005829(cytosol)|GO:0005886(plasma membrane)|GO:0005942(phosphatidylinositol 3-kinase complex)|GO:0006897(endocytosis)|GO:0006935(chemotaxis)|GO:0006954(inflammatory response)|GO:0007186(G-protein couple…	ENST00000496166	THC2472841
612	BROAD Institute lincRNA (XLOC_007438), lincRNA [TCONS_00016042]	-2.09723	178.381	2	41.6889	2	-2.37219	178.381	2	34.4548	2	-1.81267	178.381	2	50.7786	2	A_21_P0006170	TCONS_00016042	XLOC_007438		hs|9q21.33
613	BROAD Institute lincRNA (XLOC_005433), lincRNA [TCONS_00011923]	-3.10848	62.7676	2	7.27763	0	-3.24474	62.7676	2	6.62175	0	-3.25075	62.7676	2	6.59422	0	A_21_P0004922	TCONS_00011923	XLOC_005433		hs|6q21
618	BROAD Institute lincRNA (XLOC_011515), lincRNA [TCONS_00023717]	-0.800329	12.855	1	7.38156	0	0.438694	12.855	1	17.4233	1	1.49168	12.855	1	36.1504	2	A_21_P0008752	TCONS_00023717	XLOC_011515		hs|15q23
622	Homo sapiens sulfatase modifying factor 2 (SUMF2), transcript variant 2, mRNA [NM_015411]	-0.323105	2186.49	2	1747.77	2	-0.940512	2186.49	2	1139.27	2	-1.30296	2186.49	2	886.173	2	A_23_P123265	NM_015411	SUMF2	NM_015411	hs|7p11.2	Hs.279696	25870	GO:0005488(binding)|GO:0005783(endoplasmic reticulum)|GO:0005788(endoplasmic reticulum lumen)|GO:0046872(metal ion binding)	ENST00000395436	THC2498461
624	fucosyltransferase 10 (alpha (1,3) fucosyltransferase) [Source:HGNC Symbol;Acc:19234] [ENST00000335589]	-2.22762	375.063	2	80.0797	2	-2.00883	375.063	2	93.1935	2	-1.39945	375.063	2	142.177	2	A_33_P3288294	ENST00000335589	FUT10	AJ535838	hs|8p12	Hs.458713	84750	GO:0005794(Golgi apparatus)|GO:0006457(protein folding)|GO:0006486(protein glycosylation)|GO:0006605(protein targeting)|GO:0007399(nervous system development)|GO:0009566(fertilization)|GO:0009790(embryo development)|GO:0016020(membrane)|GO:0016021(integral to membrane)|GO:0016757(transferase activity, transferring glycosyl groups)|GO:0030097(hemopoiesis)|GO:0032580(Golgi cisterna membrane)|GO:004…	ENST00000335589	THC2488872
630	Homo sapiens plakophilin 4 (PKP4), transcript variant 2, mRNA [NM_001005476]	-0.629486	1237.26	2	799.776	2	-1.26401	1237.26	2	515.177	2	-1.49671	1237.26	2	438.437	2	A_33_P3288110	NM_001005476	PKP4	NM_001005476	hs|2q24.1	Hs.407580	8502	GO:0000922(spindle pole)|GO:0005515(protein binding)|GO:0005737(cytoplasm)|GO:0005856(cytoskeleton)|GO:0005886(plasma membrane)|GO:0005911(cell-cell junction)|GO:0007155(cell adhesion)|GO:0009898(internal side of plasma membrane)|GO:0030057(desmosome)|GO:0030496(midbody)|GO:0032321(positive regulation of Rho GTPase activity)|GO:0051233(spindle midzone)|GO:0071777(positive regulation of cell cycle…	ENST00000389756	THC2508095
631	PREDICTED: Homo sapiens hypothetical protein LOC100128064 (LOC100128064), mRNA [XM_001725877]	1.9316	16.31	1	62.2192	2	0.9232	16.31	1	30.929	1	-1.24642	16.31	1	6.87456	0	A_33_P3256765	XM_001725877		XM_001725877	hs|9q33.2	Hs.652948			ENST00000437135
632	BROAD Institute lincRNA (XLOC_003679), lincRNA [TCONS_00008217]	2.42151	49.0689	2	262.878	2	0.226279	49.0689	2	57.4015	2	0.174268	49.0689	2	55.369	2	A_21_P0003648	TCONS_00008217	XLOC_003679		hs|4q28.1
633	Homo sapiens DNM1 pseudogene 33, mRNA (cDNA clone IMAGE:3688915). [BC006530]	-0.117421	32.336	1	29.8085	1	2.32881	32.336	1	162.453	2	-0.487723	32.336	1	23.0604	1	A_33_P3316728	BC006530		BC006530	hs|15q24.2	Hs.513895				THC2490454
637	Q8TDQ3_HUMAN (Q8TDQ3) Ubiquitin-like protein SB72, partial (97%) [THC2773189]	-0.117477	8.28334	0	7.63557	0	3.8284	8.28334	0	117.671	2	0.0498343	8.28334	0	8.57447	1	A_33_P3313025	THC2773189			hs|3q24					THC2773189
640	BROAD Institute lincRNA (XLOC_012317), lincRNA [TCONS_00025505]	-0.785994	145.598	2	84.4398	2	-1.26394	145.598	2	60.6276	2	-1.33291	145.598	2	57.7976	2	A_21_P0009279	TCONS_00025505	XLOC_012317		hs|17q25.3
641	Homo sapiens cathepsin L1 pseudogene 2 (CTSL1P2), non-coding RNA [NR_033407]	-4.27024	147.095	2	7.62306	0	-4.21132	147.095	2	7.94079	1	-4.4146	147.095	2	6.8972	0	A_21_P0010920	NR_033407	CTSL1P2	NR_033407	hs|10q11.22	Hs.568350
642	Homo sapiens histone cluster 1, H2bl (HIST1H2BL), mRNA [NM_003519]	0.219722	11449.5	2	13333	2	1.08649	11449.5	2	24313.7	2	1.40823	11449.5	2	30388.2	2	A_23_P8013	NM_003519	HIST1H2BL	NM_003519	hs|6p22.1	Hs.137594	8340	GO:0000786(nucleosome)|GO:0003677(DNA binding)|GO:0005634(nucleus)|GO:0005694(chromosome)|GO:0006334(nucleosome assembly)	ENST00000377401	THC2484590
645	Homo sapiens tripartite motif containing 36 (TRIM36), transcript variant 1, mRNA [NM_018700]	0.0333317	99.7046	2	102.035	2	-0.833375	99.7046	2	55.9557	2	-2.18693	99.7046	2	21.8969	1	A_23_P110569	NM_018700	TRIM36	NM_018700	hs|5q22.3	Hs.519514	55521	GO:0001669(acrosomal vesicle)|GO:0005622(intracellular)|GO:0005737(cytoplasm)|GO:0005856(cytoskeleton)|GO:0007340(acrosome reaction)|GO:0008270(zinc ion binding)|GO:0016874(ligase activity)|GO:0031410(cytoplasmic vesicle)|GO:0046872(metal ion binding)	ENST00000282369	THC2470638
648	Homo sapiens CD34 molecule (CD34), transcript variant 2, mRNA [NM_001773]	1.19568	9.86702	1	22.6007	1	1.56454	9.86702	1	29.1851	1	1.99135	9.86702	1	39.2321	2	A_23_P23829	NM_001773	CD34	NM_001773	hs|1q32.2	Hs.374990	947	GO:0005576(extracellular region)|GO:0005737(cytoplasm)|GO:0005886(plasma membrane)|GO:0007155(cell adhesion)|GO:0009897(external side of plasma membrane)|GO:0016020(membrane)|GO:0016021(integral to membrane)|GO:0016337(cell-cell adhesion)|GO:0030246(carbohydrate binding)|GO:0043199(sulfate binding)|GO:0050776(regulation of immune response)|GO:0050900(leukocyte migration)	ENST00000356522	THC2562514
651	Homo sapiens cDNA FLJ41314 fis, clone BRAMY2042918. [AK123308]	2.293	34.211	1	167.659	2	-0.748196	34.211	1	20.3674	1	-2.33639	34.211	1	6.77395	1	A_33_P3267003	AK123308		AK123308	hs|5p14.3	Hs.689599				THC2484126
658	GB	0.977907	20.8579	1	41.0818	2	1.36468	20.8579	1	53.7133	2	2.71258	20.8579	1	136.722	2	A_21_P0005899	BC015129	XLOC_007205	BC015129	hs|8q24.13	Hs.617072				NP397266
659	Homo sapiens tumor necrosis factor (ligand) superfamily, member 10 (TNFSF10), transcript variant 1, mRNA [NM_003810]	1.91328	806.748	2	3038.74	2	1.95483	806.748	2	3127.53	2	0.989196	806.748	2	1601.46	2	A_23_P121253	NM_003810	TNFSF10	NM_003810	hs|3q26.31	Hs.478275	8743	GO:0005102(receptor binding)|GO:0005125(cytokine activity)|GO:0005164(tumor necrosis factor receptor binding)|GO:0005515(protein binding)|GO:0005576(extracellular region)|GO:0005615(extracellular space)|GO:0005625(soluble fraction)|GO:0005887(integral to plasma membrane)|GO:0006915(apoptosis)|GO:0006917(induction of apoptosis)|GO:0006919(activation of caspase activity)|GO:0006955(immune response)…	ENST00000241261	THC2507406
661	Homo sapiens brain protein 44-like (BRP44L), mRNA [NM_016098]	-0.850973	5240.09	2	2905.16	2	-1.34962	5240.09	2	2056.18	2	-1.11873	5240.09	2	2413.06	2	A_23_P110961	NM_016098	BRP44L	NM_016098	hs|6q27	Hs.172755	51660	GO:0003674(molecular_function)|GO:0005575(cellular_component)|GO:0005739(mitochondrion)|GO:0008150(biological_process)	ENST00000341756	THC2494344
664	BROAD Institute lincRNA (XLOC_l2_007543), lincRNA [TCONS_l2_00015477]	-0.150725	9.06014	0	8.16135	0	-0.381425	9.06014	0	6.95528	0	2.22518	9.06014	0	42.3623	2	A_21_P0012022	BX538202	XLOC_l2_007543	BX538202	hs|2q14.3	Hs.587092				THC2501290
668	Homo sapiens glycerol kinase 3 pseudogene (GK3P), non-coding RNA [NR_026575]	-0.104965	143.933	2	133.833	2	1.51849	143.933	2	412.355	2	1.90795	143.933	2	540.146	2	A_21_P0012676	NR_026575	GK3P	NR_026575	hs|4q32.3	Hs.654557
669	BROAD Institute lincRNA (XLOC_003016), lincRNA [TCONS_00005723]	-1.22598	20.733	1	8.86352	1	3.95714	20.733	1	322.018	2	3.17288	20.733	1	186.979	2	A_21_P0002833	ENST00000418972	XLOC_003016		hs|3p26.3				ENST00000418972
672	Homo sapiens phosphoribosylformylglycinamidine synthase (PFAS), mRNA [NM_012393]	-0.3404	286.89	2	226.592	2	-1.02851	286.89	2	140.638	2	-1.40156	286.89	2	108.594	2	A_23_P402610	NM_012393	PFAS	NM_012393	hs|17p13.1	Hs.573976	5198	GO:0000166(nucleotide binding)|GO:0004642(phosphoribosylformylglycinamidine synthase activity)|GO:0005524(ATP binding)|GO:0005737(cytoplasm)|GO:0005829(cytosol)|GO:0006144(purine base metabolic process)|GO:0006164(purine nucleotide biosynthetic process)|GO:0006189(de novo' IMP biosynthetic process)|GO:0006541(glutamine metabolic process)|GO:0009168(purine ribonucleoside monophosphate biosynthetic…	ENST00000546020	THC2462821
678	BROAD Institute lincRNA (XLOC_000893), lincRNA [TCONS_00001550]	-3.75362	113.179	2	8.39098	0	-2.68895	113.179	2	17.5514	1	-1.70415	113.179	2	34.7349	1	A_21_P0001526	TCONS_00001550	XLOC_000893		hs|1p22.3
679	BROAD Institute lincRNA (XLOC_l2_015716), lincRNA [TCONS_l2_00030477]	-1.60117	25.4381	1	8.38463	0	-1.7959	25.4381	1	7.326	0	2.28068	25.4381	1	123.605	2	A_21_P0013813	TCONS_l2_00030477	XLOC_l2_015716		hs|Xp11.3
680	Homo sapiens cDNA FLJ40606 fis, clone THYMU2011939. [AK097925]	-1.64471	26.1888	1	8.37549	0	-1.0266	26.1888	1	12.8552	1	3.35677	26.1888	1	268.29	2	A_33_P3388636	AK097925	FLJ40606	AK097925	hs|20q13.12	Hs.472856	643549
691	family with sequence similarity 187, member A [Source:HGNC Symbol;Acc:35153] [ENST00000331733]	1.04305	400.171	2	824.586	2	-0.14417	400.171	2	362.115	2	-0.827075	400.171	2	225.565	2	A_23_P26928	ENST00000331733		AK023156	hs|17q21.31	Hs.730762			ENST00000331733	THC2497349
692	Homo sapiens plakophilin 1 (ectodermal dysplasia/skin fragility syndrome) (PKP1), transcript variant 1b, mRNA [NM_000299]	4.59173	35.7608	1	862.295	2	0.435361	35.7608	1	48.3575	2	0.536746	35.7608	1	51.8781	2	A_23_P23296	NM_000299	PKP1	NM_000299	hs|1q32.1	Hs.497350	5317	GO:0004871(signal transducer activity)|GO:0005488(binding)|GO:0005634(nucleus)|GO:0005730(nucleolus)|GO:0005882(intermediate filament)|GO:0005886(plasma membrane)|GO:0006915(apoptosis)|GO:0006921(cellular component disassembly involved in apoptosis)|GO:0007155(cell adhesion)|GO:0007165(signal transduction)|GO:0007275(multicellular organismal development)|GO:0019215(intermediate filament binding)|…	ENST00000477817	THC2473440
698	Homo sapiens OTU domain containing 6B (OTUD6B), mRNA [NM_016023]	-0.361934	196.072	2	152.568	2	-0.524414	196.072	2	136.317	2	1.05302	196.072	2	406.823	2	A_23_P111929	NM_016023	OTUD6B	NM_016023	hs|8q21.3	Hs.30532	51633		ENST00000524027	THC2621961
702	Homo sapiens cDNA clone IMAGE:4826362. [BC046381]	-3.98074	123.159	2	7.80088	0	-4.12745	123.159	2	7.0466	0	-0.888126	123.159	2	66.5445	2	A_33_P3420941	BC046381	LOC439950	BC046381	hs|10p14	Hs.568157	439950			THC2612091
705	Homo sapiens ribosomal protein L23a pseudogene 32 (RPL23AP32), non-coding RNA [NR_002229]	0.440463	11.3231	1	15.3659	1	1.25144	11.3231	1	26.9579	1	3.06171	11.3231	1	94.5435	2	A_23_P108932	NR_002229	RPL23AP32	NR_002229	hs|2p16.2	Hs.657366	56969			THC2479352
706	Homo sapiens uncharacterized LOC440896 (LOC440896), non-coding RNA [NR_015361]	3.24933	62.2717	2	592.156	2	1.27341	62.2717	2	150.53	2	2.30126	62.2717	2	306.929	2	A_33_P3227899	NR_015361	LOC440896	NR_015361	hs|9q21.11	Hs.643596	440896		ENST00000423390	THC2621491
711	chromosome 1 open reading frame 195 [Source:HGNC Symbol;Acc:32332] [ENST00000376005]	-0.174515	8.47107	0	7.50592	0	-0.307994	8.47107	0	6.84263	0	4.39583	8.47107	0	178.326	2	A_33_P3352283	ENST00000376005			hs|1p36.21				ENST00000376005
718	Homo sapiens RAN binding protein 1 (RANBP1), mRNA [NM_002882]	-0.597002	114010	2	75375.3	2	-1.23658	114010	2	48383.5	2	-1.19367	114010	2	49844.1	2	A_23_P91590	NM_002882	RANBP1	NM_002882	hs|22q11.21	Hs.24763	5902	GO:0005092(GDP-dissociation inhibitor activity)|GO:0005096(GTPase activator activity)|GO:0005634(nucleus)|GO:0005635(nuclear envelope)|GO:0005737(cytoplasm)|GO:0005813(centrosome)|GO:0007051(spindle organization)|GO:0007165(signal transduction)|GO:0008536(Ran GTPase binding)|GO:0016032(viral reproduction)|GO:0046604(positive regulation of mitotic centrosome separation)|GO:0046907(intracellular tr…	ENST00000486575	THC2466203
719	Homo sapiens KIAA1211 (KIAA1211), mRNA [NM_020722]	-4.3275	145.975	2	7.27062	0	-3.38921	145.975	2	13.9324	1	-4.46823	145.975	2	6.59489	0	A_33_P3309670	NM_020722	KIAA1211	NM_020722	hs|4q12	Hs.596667	57482			THC2765232
725	Homo sapiens GTPase, IMAP family member 5 (GIMAP5), mRNA [NM_018384]	2.68105	7.99971	0	51.3039	2	0.870375	7.99971	0	14.6246	1	-0.306244	7.99971	0	6.46972	0	A_23_P42588	NM_018384	GIMAP5	NM_018384	hs|7q36.1	Hs.647079	55340	GO:0000166(nucleotide binding)|GO:0001659(temperature homeostasis)|GO:0002729(positive regulation of natural killer cell cytokine production)|GO:0002925(positive regulation of humoral immune response mediated by circulating immunoglobulin)|GO:0005525(GTP binding)|GO:0005739(mitochondrion)|GO:0005741(mitochondrial outer membrane)|GO:0010524(positive regulation of calcium ion transport into cytosol…	ENST00000447239	THC2756912
729	Homo sapiens chromodomain helicase DNA binding protein 6 (CHD6), mRNA [NM_032221]	0.28145	37.1153	1	45.1105	2	3.8161	37.1153	1	522.774	2	0.685242	37.1153	1	59.6803	2	A_33_P3401452	NM_032221	CHD6	NM_032221	hs|20q12	Hs.730855	84181	GO:0000166(nucleotide binding)|GO:0003677(DNA binding)|GO:0003682(chromatin binding)|GO:0004386(helicase activity)|GO:0005524(ATP binding)|GO:0005634(nucleus)|GO:0006338(chromatin remodeling)|GO:0006355(regulation of transcription, DNA-dependent)|GO:0007399(nervous system development)|GO:0008026(ATP-dependent helicase activity)|GO:0016817(hydrolase activity, acting on acid anhydrides)	ENST00000309279	THC2553865
731	Homo sapiens cDNA FLJ45482 fis, clone BRTHA2001953. [AK127393]	-1.22136	177.703	2	76.213	2	-0.932369	177.703	2	93.1157	2	-2.46249	177.703	2	32.2411	2	A_33_P3356525	AK127393	FLJ45482	AK127393		Hs.644332	645566			THC2478389
732	Homo sapiens olfactory receptor, family 2, subfamily T, member 34 (OR2T34), mRNA [NM_001001821]	-0.824008	12.3863	1	6.99665	0	-0.938453	12.3863	1	6.46307	0	1.53022	12.3863	1	35.7753	2	A_33_P3260667	NM_001001821	OR2T34	NM_001001821	hs|1q44	Hs.553584	127068	GO:0004871(signal transducer activity)|GO:0004872(receptor activity)|GO:0004930(G-protein coupled receptor activity)|GO:0004984(olfactory receptor activity)|GO:0005886(plasma membrane)|GO:0016021(integral to membrane)|GO:0050896(response to stimulus)	ENST00000359594	THC2603129
736	BROAD Institute lincRNA (XLOC_l2_001421), lincRNA [TCONS_l2_00002836]	0.38876	96.2473	2	126.014	2	0.738354	96.2473	2	160.567	2	1.68724	96.2473	2	309.955	2	A_21_P0010801	TCONS_l2_00002836	XLOC_l2_001421		hs|10p15.3
740	BROAD Institute lincRNA (XLOC_005919), lincRNA [TCONS_00012359]	-0.158478	7.71205	0	6.90977	0	5.3451	7.71205	0	313.477	2	-0.296061	7.71205	0	6.28126	0	A_21_P0005086	TCONS_00012359	XLOC_005919		hs|6q27
741	Homo sapiens uncharacterized LOC401236 (FLJ23152), mRNA [NM_001190766]	3.899	7.70219	0	114.903	2	3.16055	7.70219	0	68.8707	2	0.683385	7.70219	0	12.369	1	A_21_P0013125	NM_001190766	FLJ23152	NM_001190766	hs|6p22.3	Hs.677399				THC2543392
743	BROAD Institute lincRNA (XLOC_l2_008450), lincRNA [TCONS_l2_00016094]	1.28177	16.5743	1	40.298	2	-0.717308	16.5743	1	10.081	1	-1.40305	16.5743	1	6.26719	0	A_21_P0012108	ENST00000438659	XLOC_l2_008450		hs|2q35				ENST00000438659	THC2711008
749	PREDICTED: Homo sapiens destrin-like (LOC729454), mRNA [XM_001130287]	2.64018	28.6537	1	178.63	2	-0.774973	28.6537	1	16.7452	1	2.39142	28.6537	1	150.338	2	A_21_P0002945	XM_001130287	LOC729454	XM_001130287	hs|3p22.2
750	BROAD Institute lincRNA (XLOC_006689), lincRNA [TCONS_00014579]	2.48756	38.8378	2	217.813	2	-0.00759202	38.8378	2	38.634	2	0.1572	38.8378	2	43.3088	2	A_21_P0005646	TCONS_00014579	XLOC_006689		hs|8p23.3
755	BROAD Institute lincRNA (XLOC_008116), lincRNA [TCONS_00017488]	-0.150886	7.68498	0	6.92184	0	-0.267012	7.68498	0	6.38652	0	4.55111	7.68498	0	180.163	2	A_21_P0006575	TCONS_00017488	XLOC_008116		hs|Xp22.2
762		2.08187	34.6929	1	146.875	2	0.205472	34.6929	1	40.0031	2	-0.0656559	34.6929	1	33.1494	2	A_33_P3360227				hs|6q21
763	BROAD Institute lincRNA (XLOC_008151), lincRNA [TCONS_00017503]	-0.799203	48.8279	2	28.0597	1	-1.88584	48.8279	2	13.2122	1	-0.506669	48.8279	2	34.3673	2	A_21_P0006578	TCONS_00017503	XLOC_008151		hs|Xp11.3
776	Homo sapiens KIAA1383 (KIAA1383), mRNA [NM_019090]	-1.98987	107.805	2	27.1413	1	-4.0285	107.805	2	6.60603	0	-4.03582	107.805	2	6.57259	0	A_23_P310701	NM_019090	KIAA1383	NM_019090	hs|1q42.2	Hs.160373	54627		ENST00000418460	THC2616740
787	BROAD Institute lincRNA (XLOC_l2_000696), lincRNA [TCONS_l2_00000923]	-1.53061	116.931	2	40.4734	2	-2.3087	116.931	2	23.6016	1	-1.65624	116.931	2	37.0981	2	A_21_P0010584	TCONS_l2_00000923	XLOC_l2_000696		hs|1q43
789	Homo sapiens RIB43A domain with coiled-coils 2 (RIBC2), mRNA [NM_015653]	-2.70864	137.82	2	21.0828	1	-2.35039	137.82	2	27.0256	1	-3.06506	137.82	2	16.4678	1	A_23_P166526	NM_015653	RIBC2	NM_015653	hs|22q13.31	Hs.475110	26150		ENST00000538017	THC2473810
790	ALU2_HUMAN (P39189) Alu subfamily SB sequence contamination warning entry, partial (7%) [THC2614948]	-0.722146	19.5053	1	11.824	1	0.34426	19.5053	1	24.762	1	1.04914	19.5053	1	40.3621	2	A_21_P0009206	BC033940	XLOC_012596	BC033940	hs|17q25.3	Hs.375081				THC2614948
796	Homo sapiens chromosome 10 open reading frame 120 (C10orf120), mRNA [NM_001010912]	4.0912	8.29665	0	141.409	2	-0.283125	8.29665	0	6.81826	0	-0.268289	8.29665	0	6.88873	0	A_33_P3246198	NM_001010912	C10orf120	NM_001010912	hs|10q26.13	Hs.363649	399814		ENST00000329446	THC2483092
798	Homo sapiens interleukin 2 (IL2), mRNA [NM_000586]	-1.48488	21.3526	1	7.62884	0	3.17359	21.3526	1	192.663	2	-1.62851	21.3526	1	6.90591	0	A_23_P30122	NM_000586	IL2	NM_000586	hs|4q27	Hs.89679	3558	GO:0001933(negative regulation of protein phosphorylation)|GO:0001934(positive regulation of protein phosphorylation)|GO:0002903(negative regulation of B cell apoptosis)|GO:0005125(cytokine activity)|GO:0005134(interleukin-2 receptor binding)|GO:0005576(extracellular region)|GO:0005615(extracellular space)|GO:0006916(anti-apoptosis)|GO:0006955(immune response)|GO:0007155(cell adhesion)|GO:0007204…	ENST00000477645	NP238258
801	BROAD Institute lincRNA (XLOC_002402), lincRNA [TCONS_00003442]	0.482392	33.9767	1	47.4674	2	2.61952	33.9767	1	208.802	2	2.04476	33.9767	1	140.189	2	A_21_P0002120	ENST00000458254	XLOC_002402		hs|2q31.1				ENST00000458254
803	Homo sapiens glutamic-oxaloacetic transaminase 1, soluble (aspartate aminotransferase 1) (GOT1), mRNA [NM_002079]	-0.109073	21704.2	2	20123.8	2	-0.683368	21704.2	2	13515.4	2	-1.44679	21704.2	2	7961.92	2	A_23_P63825	NM_002079	GOT1	NM_002079	hs|10q24.2	Hs.500756	2805	GO:0004069(L-aspartate:2-oxoglutarate aminotransferase activity)|GO:0005625(soluble fraction)|GO:0005737(cytoplasm)|GO:0005764(lysosome)|GO:0005829(cytosol)|GO:0005975(carbohydrate metabolic process)|GO:0006006(glucose metabolic process)|GO:0006094(gluconeogenesis)|GO:0006103(2-oxoglutarate metabolic process)|GO:0006531(aspartate metabolic process)|GO:0006533(aspartate catabolic process)|GO:00065…	ENST00000489349	THC2533725
805	Homo sapiens C-type lectin domain family 1, member B (CLEC1B), transcript variant 1, mRNA [NM_016509]	-3.61034	93.2554	2	7.63581	0	-3.77908	93.2554	2	6.79292	0	-3.7538	93.2554	2	6.91301	0	A_33_P3236071	NM_016509	CLEC1B	NM_016509	hs|12p13.2	Hs.409794	51266	GO:0004872(receptor activity)|GO:0004888(transmembrane receptor activity)|GO:0005515(protein binding)|GO:0005529(sugar binding)|GO:0005887(integral to plasma membrane)|GO:0006952(defense response)|GO:0007166(cell surface receptor linked signaling pathway)|GO:0016020(membrane)	ENST00000398939	THC2489950
808	PREDICTED: Homo sapiens dystonin-like (LOC100652766), mRNA [XM_003403438]	-0.156378	257.296	2	230.866	2	-0.762637	257.296	2	151.655	2	-1.54258	257.296	2	88.3223	2	A_21_P0014003	ENST00000521821	LOC100652766	XM_003403438	hs|6p12.1				ENST00000521821
813	Homo sapiens six transmembrane epithelial antigen of the prostate 1 (STEAP1), mRNA [NM_012449]	0.955418	28.8151	1	55.8765	2	1.45364	28.8151	1	78.9238	2	0.43656	28.8151	1	38.9976	2	A_23_P31453	NM_012449	STEAP1	NM_012449	hs|7q21.13	Hs.61635	26872	GO:0005215(transporter activity)|GO:0005506(iron ion binding)|GO:0005768(endosome)|GO:0005886(plasma membrane)|GO:0005887(integral to plasma membrane)|GO:0005911(cell-cell junction)|GO:0006810(transport)|GO:0006811(ion transport)|GO:0009055(electron carrier activity)|GO:0010008(endosome membrane)|GO:0015267(channel activity)|GO:0016491(oxidoreductase activity)|GO:0022900(electron transport chain)…	ENST00000297205	THC2476297
814	Homo sapiens methyl-CpG binding domain protein 5 (MBD5), mRNA [NM_018328]	0.286372	312.933	2	381.644	2	0.915119	312.933	2	590.106	2	1.21716	312.933	2	727.536	2	A_33_P3854030	NM_018328	MBD5	NM_018328	hs|2q23.1	Hs.458312	55777	GO:0003677(DNA binding)|GO:0003682(chromatin binding)|GO:0005634(nucleus)|GO:0005694(chromosome)	ENST00000407073	THC2650782
815	Homo sapiens RPL36A-HNRNPH2 readthrough (RPL36A-HNRNPH2), transcript variant 1, mRNA [NM_001199973]	-0.086416	2446.24	2	2304.01	2	-0.824441	2446.24	2	1381.39	2	-1.21282	2446.24	2	1055.37	2	A_33_P3255647	NM_001199973	RPL36A-HNRNPH2	NM_001199973	hs|Xq22.1	Hs.432485	100529097		ENST00000316594	THC2513003
816	BROAD Institute lincRNA (XLOC_005466), lincRNA [TCONS_00011955]	4.87528	7.88122	0	231.313	2	-0.267673	7.88122	0	6.5466	0	-0.229881	7.88122	0	6.72036	0	A_21_P0004943	TCONS_00011955	XLOC_005466		hs|6q23.2
831		-0.158506	9.25017	0	8.28772	0	4.11338	9.25017	0	160.103	2	-0.331072	9.25017	0	7.35339	0	A_33_P3249837				hs|3q13.12
833		-0.16218	9.32763	0	8.33585	0	-0.37856	9.32763	0	7.17486	0	3.02874	9.32763	0	76.1226	2	A_33_P3255824				hs|Yq11.21
835	Homo sapiens CSRP2 binding protein (CSRP2BP), transcript variant 1, mRNA [NM_020536]	-0.628601	8386.12	2	5424.17	2	-0.784524	8386.12	2	4868.51	2	-1.2492	8386.12	2	3527.88	2	A_23_P501435	NM_020536	CSRP2BP	NM_020536	hs|20p11.23	Hs.728790	57325	GO:0005515(protein binding)|GO:0005634(nucleus)|GO:0005671(Ada2/Gcn5/Ada3 transcription activator complex)|GO:0005737(cytoplasm)|GO:0008080(N-acetyltransferase activity)|GO:0008152(metabolic process)|GO:0009790(embryo development)|GO:0022402(cell cycle process)|GO:0030274(LIM domain binding)|GO:0043966(histone H3 acetylation)	ENST00000278816	THC2640147
838	Homo sapiens uncharacterized LOC100131094 (LOC100131094), mRNA [NM_001242901]	-0.158413	1492.08	2	1336.91	2	-1.06171	1492.08	2	714.8	2	1.4109	1492.08	2	3967.47	2	A_33_P3347040	NM_001242901	LOC100131094	NM_001242901	hs|19p13.3	Hs.678135	100131094		ENST00000381796	THC2483730
842	AGENCOURT_10399168 NIH_MGC_82 Homo sapiens cDNA clone IMAGE:6614712 5', mRNA sequence [BU567955]	-0.570929	45.7844	1	30.8213	1	-0.0313556	45.7844	1	44.8	2	1.32434	45.7844	1	114.653	2	A_21_P0001141	ENST00000423187	XLOC_000869	BU567955	hs|1p31.1	Hs.563905			ENST00000423187
843	Homo sapiens polymerase (RNA) II (DNA directed) polypeptide M (POLR2M), transcript variant 3, non-coding RNA [NR_027390]	-2.04237	34.5259	1	8.38165	0	-0.659831	34.5259	1	21.8533	1	3.13174	34.5259	1	302.617	2	A_33_P3358712	NR_027390	POLR2M	NR_027390	hs|15q21.3	Hs.437256	81488	GO:0003899(DNA-directed RNA polymerase activity)|GO:0005634(nucleus)|GO:0005635(nuclear envelope)|GO:0043025(neuronal cell body)|GO:0051685(maintenance of ER location)	ENST00000464277	THC2481188
845	Homo sapiens small nucleolar RNA, C/D box 74 (SNORD74), small nucleolar RNA [NR_002579]	1.15814	144.76	2	323.06	2	-0.335629	144.76	2	114.713	2	0.0696735	144.76	2	151.923	2	A_21_P0000264	NR_002579	SNORD74	NR_002579	hs|1q25.1	Hs.628272				THC2556111
846	Homo sapiens glutamate decarboxylase 1 (brain, 67kDa) (GAD1), transcript variant GAD67, mRNA [NM_000817]	4.1695	26.1549	1	470.648	2	1.24667	26.1549	1	62.0638	2	2.22605	26.1549	1	122.366	2	A_23_P374689	NM_000817	GAD1	NM_000817	hs|2q31.1	Hs.420036	2571	GO:0004351(glutamate decarboxylase activity)|GO:0005515(protein binding)|GO:0005622(intracellular)|GO:0005886(plasma membrane)|GO:0006538(glutamate catabolic process)|GO:0006540(glutamate decarboxylation to succinate)|GO:0007268(synaptic transmission)|GO:0007269(neurotransmitter secretion)|GO:0012506(vesicle membrane)|GO:0016829(lyase activity)|GO:0016831(carboxy-lyase activity)|GO:0018352(protei…	ENST00000478562	THC2507122
852	Homo sapiens keratin 6B (KRT6B), mRNA [NM_005555]	0.628589	89.4015	2	138.219	2	0.939644	89.4015	2	171.477	2	1.16212	89.4015	2	200.068	2	A_23_P76249	NM_005555	KRT6B	NM_005555	hs|12q13.13	Hs.708950	3854	GO:0005200(structural constituent of cytoskeleton)|GO:0007398(ectoderm development)|GO:0045095(keratin filament)	ENST00000252252	THC2590995
854	Homo sapiens coiled-coil domain containing 11 (CCDC11), mRNA [NM_145020]	1.25705	127.758	2	305.35	2	0.304073	127.758	2	157.733	2	0.387844	127.758	2	167.163	2	A_23_P384532	NM_145020	CCDC11	NM_145020	hs|18q21.1	Hs.658630	220136	GO:0003674(molecular_function)|GO:0005575(cellular_component)|GO:0008150(biological_process)	ENST00000398545	THC2476802
855	BROAD Institute lincRNA (XLOC_013743), lincRNA [TCONS_00028388]	6.82017	9.21329	0	1041.09	2	-0.345546	9.21329	0	7.25095	0	-0.332267	9.21329	0	7.318	0	A_21_P0010038	TCONS_00028388	XLOC_013743		hs|20q12
858	Homo sapiens uncharacterized LOC388692 (LOC388692), non-coding RNA [NR_027002]	-0.808423	48.6119	2	27.7577	1	0.0443787	48.6119	2	50.1305	2	-1.384	48.6119	2	18.6259	1	A_21_P0010562	NR_027002	LOC388692	NR_027002	hs|1q21.2					THC2509199
866	Homo sapiens quinone oxidoreductase-like protein 2 pseudogene (LOC730102), non-coding RNA [NR_037167]	-0.978814	81.634	2	41.4208	2	-1.45544	81.634	2	29.7673	1	0.391761	81.634	2	107.103	2	A_33_P3277328	NR_037167	LOC730102	NR_037167	hs|1q25.2	Hs.149540	730102		ENST00000512906	THC2644945
867	BROAD Institute lincRNA (XLOC_l2_013427), lincRNA [TCONS_l2_00025910]	2.08331	9.58318	1	40.6116	2	0.844073	9.58318	1	17.2029	1	-0.452443	9.58318	1	7.00343	0	A_21_P0013205	TCONS_l2_00025910	XLOC_l2_013427		hs|7q11.21
870	Homo sapiens complement factor H-related 3 (CFHR3), transcript variant 1, mRNA [NM_021023]	4.3056	15.3024	1	302.605	2	-1.13985	15.3024	1	6.94436	0	2.22407	15.3024	1	71.4942	2	A_23_P103256	NM_021023	CFHR3	NM_021023	hs|1q31.3	Hs.709217	10878	GO:0005576(extracellular region)|GO:0005615(extracellular space)	ENST00000367427	THC2512093
871	Homo sapiens glial cell derived neurotrophic factor (GDNF), transcript variant 3, mRNA [NM_001190468]	2.83961	8.60503	0	61.5972	2	-0.31411	8.60503	0	6.92143	0	0.0713357	8.60503	0	9.04121	1	A_32_P377880	NM_001190468	GDNF	NM_001190468	hs|5p13.2	Hs.248114	2668	GO:0001656(metanephros development)|GO:0001657(ureteric bud development)|GO:0001658(branching involved in ureteric bud morphogenesis)|GO:0001755(neural crest cell migration)|GO:0001759(organ induction)|GO:0001941(postsynaptic membrane organization)|GO:0005102(receptor binding)|GO:0005576(extracellular region)|GO:0006916(anti-apoptosis)|GO:0007165(signal transduction)|GO:0007399(nervous system dev…	ENST00000326524	THC2610706
874	Homo sapiens leucine rich repeat containing 8 family, member D (LRRC8D), transcript variant 2, mRNA [NM_018103]	-0.485861	15665.9	2	11186.5	2	-0.590138	15665.9	2	10406.5	2	-1.26684	15665.9	2	6510.25	2	A_23_P97365	NM_018103	LRRC8D	NM_018103	hs|1p22.2	Hs.482087	55144	GO:0016020(membrane)|GO:0016021(integral to membrane)	ENST00000394593	THC2462124
876	Homo sapiens ribonuclease P/MRP 40kDa subunit (RPP40), mRNA [NM_006638]	-0.167248	3128.71	2	2786.24	2	-1.89544	3128.71	2	840.974	2	-0.5834	3128.71	2	2088.07	2	A_23_P111297	NM_006638	RPP40	NM_006638	hs|6p25.1	Hs.511756	10799	GO:0004526(ribonuclease P activity)|GO:0005634(nucleus)|GO:0005655(nucleolar ribonuclease P complex)|GO:0005730(nucleolus)|GO:0008033(tRNA processing)|GO:0016787(hydrolase activity)	ENST00000464646	THC2494737
877	Q39CW6_BURS3 (Q39CW6) Uracil-DNA glycosylase superfamily, partial (7%) [THC2632895]	1.24285	15.8051	1	37.4051	2	0.0468013	15.8051	1	16.3262	1	-1.23184	15.8051	1	6.72938	0	A_33_P3383044	THC2632895			hs|17p11.2					THC2632895
878	Homo sapiens topoisomerase (DNA) II alpha 170kDa (TOP2A), mRNA [NM_001067]	-0.757044	5080.73	2	3006.31	2	-3.84254	5080.73	2	354.165	2	-6.31989	5080.73	2	63.599	2	A_23_P118834	NM_001067	TOP2A	NM_001067	hs|17q21.2	Hs.156346	7153	GO:0000166(nucleotide binding)|GO:0000228(nuclear chromosome)|GO:0000712(resolution of meiotic recombination intermediates)|GO:0000795(synaptonemal complex)|GO:0000819(sister chromatid segregation)|GO:0003677(DNA binding)|GO:0003682(chromatin binding)|GO:0003918(DNA topoisomerase (ATP-hydrolyzing) activity)|GO:0005080(protein kinase C binding)|GO:0005515(protein binding)|GO:0005524(ATP binding)|G…	ENST00000269577	THC2469765
882	Homo sapiens threonine synthase-like 1 (S. cerevisiae) (THNSL1), mRNA [NM_024838]	-0.201416	613.337	2	533.417	2	-0.223012	613.337	2	525.492	2	-1.3464	613.337	2	241.209	2	A_33_P3331601	NM_024838	THNSL1	NM_024838	hs|10p12.1	Hs.645274	79896	GO:0003674(molecular_function)|GO:0003824(catalytic activity)|GO:0004765(shikimate kinase activity)|GO:0004795(threonine synthase activity)|GO:0005524(ATP binding)|GO:0005575(cellular_component)|GO:0008150(biological_process)|GO:0009088(threonine biosynthetic process)|GO:0030170(pyridoxal phosphate binding)	ENST00000524413	THC2538359
883	BROAD Institute lincRNA (XLOC_l2_005997), lincRNA [TCONS_l2_00011622]	-0.642396	55.5985	2	35.6191	1	-1.25567	55.5985	2	23.2845	1	-0.718835	55.5985	2	33.781	2	A_21_P0011632	ENST00000433051	XLOC_l2_005997		hs|17p12				ENST00000433051
890	Q86U02_HUMAN (Q86U02) Full-length cDNA clone CS0DI010YI19 of Placenta of Homo sapiens (human), partial (26%) [THC2501093]	-0.698493	93.5658	2	57.6567	2	-1.61827	93.5658	2	30.4767	1	-1.57616	93.5658	2	31.3795	1	A_21_P0010493	AK123495	LOC389831	AK123495		Hs.389638				THC2501093
893	Homo sapiens uncharacterized LOC400619 (FLJ26484), non-coding RNA [NR_033876]	-0.641518	10.9724	1	7.0337	0	4.24717	10.9724	1	208.365	2	-0.673328	10.9724	1	6.88031	1	A_33_P3741022	NR_033876	LINC00511	NR_033876	hs|17q24.3	Hs.447555	400619			THC2631020
896	Homo sapiens guanine nucleotide binding protein (G protein), alpha inhibiting activity polypeptide 1 (GNAI1), mRNA [NM_002069]	-0.253268	379.623	2	318.501	2	-1.02811	379.623	2	186.149	2	-2.04271	379.623	2	92.1373	2	A_23_P122976	NM_002069	GNAI1	NM_002069	hs|7q21.11	Hs.134587	2770	GO:0000166(nucleotide binding)|GO:0003924(GTPase activity)|GO:0004435(phosphatidylinositol phospholipase C activity)|GO:0004871(signal transducer activity)|GO:0005085(guanyl-nucleotide exchange factor activity)|GO:0005515(protein binding)|GO:0005525(GTP binding)|GO:0005622(intracellular)|GO:0005634(nucleus)|GO:0005737(cytoplasm)|GO:0005813(centrosome)|GO:0005834(heterotrimeric G-protein complex)|…	ENST00000351004	THC2741395
897	DA938875 SPLEN2 Homo sapiens cDNA clone SPLEN2012237 5', mRNA sequence [DA938875]	-0.458604	24.3184	1	17.6963	1	2.95675	24.3184	1	188.801	2	-0.722267	24.3184	1	14.7405	1	A_33_P3415156	DA938875		DA938875	hs|7q22.1	Hs.691111				THC2647556
901	Homo sapiens angiotensinogen (serpin peptidase inhibitor, clade A, member 8) (AGT), mRNA [NM_000029]	1.19501	22.0541	1	50.4919	2	0.900174	22.0541	1	41.1593	2	1.17477	22.0541	1	49.7885	2	A_23_P115261	NM_000029	AGT	NM_000029	hs|1q42.2	Hs.19383	183	GO:0001543(ovarian follicle rupture)|GO:0001558(regulation of cell growth)|GO:0001568(blood vessel development)|GO:0001819(positive regulation of cytokine production)|GO:0001822(kidney development)|GO:0001974(blood vessel remodeling)|GO:0001998(angiotensin mediated vasoconstriction involved in regulation of systemic arterial blood pressure)|GO:0001999(renal response to blood flow involved in circ…	ENST00000430091	THC2465714
903	CR742085 Soares_testis_NHT Homo sapiens cDNA clone IMAGp971J1575 ; IMAGE:1738313 5', mRNA sequence [CR742085]	-0.0937507	87.0168	2	81.542	2	2.21542	87.0168	2	404.121	2	0.215429	87.0168	2	101.031	2	A_21_P0012287	ENST00000433066	XLOC_l2_009469	BC035867	hs|22q11.21	Hs.548073			ENST00000433066	THC2605157
912	Homo sapiens inhibitor of CDK, cyclin A1 interacting protein 1 (INCA1), transcript variant 1, mRNA [NM_001167986]	0.0593935	50.4972	2	52.6195	2	1.13309	50.4972	2	110.754	2	1.05607	50.4972	2	104.997	2	A_33_P3306413	NM_001167986	INCA1	NM_001167986	hs|17p13.2	Hs.658926	388324	GO:0005634(nucleus)|GO:0005730(nucleolus)|GO:0005737(cytoplasm)	ENST00000396829	NP1214658
913	Homo sapiens sphingosine-1-phosphate receptor 5 (S1PR5), transcript variant 1, mRNA [NM_030760]	4.01035	7.66359	0	123.5	2	-0.267066	7.66359	0	6.36851	0	0.105199	7.66359	0	8.24329	1	A_23_P107744	NM_030760	S1PR5	NM_030760	hs|19p13.2	Hs.501561	53637	GO:0004871(signal transducer activity)|GO:0004872(receptor activity)|GO:0004930(G-protein coupled receptor activity)|GO:0005886(plasma membrane)|GO:0016021(integral to membrane)	ENST00000359134	THC2628799
916	PREDICTED: Homo sapiens hypothetical LOC100506325 (LOC100506325), miscRNA [XR_109396]	-0.243509	157.692	2	133.201	2	-0.763914	157.692	2	92.8644	2	-1.42697	157.692	2	58.6476	2	A_21_P0014351	ENST00000451140	LOC100506325	XR_109396	hs|17q21.32	Hs.656008			ENST00000451140	THC2705000
919	PREDICTED: Homo sapiens hypothetical LOC100289137 (LOC100289137), miscRNA [XR_108946]	0.186711	10.3207	1	11.7467	1	1.17993	10.3207	1	23.3832	1	2.14486	10.3207	1	45.6434	2	A_21_P0014228	ENST00000433357	LOC100289137	XR_108946	hs|9p13.3	Hs.644630			ENST00000433357	THC2534645
933	Homo sapiens Fanconi anemia, complementation group A (FANCA), transcript variant 1, mRNA [NM_000135]	-0.13937	267.343	2	242.725	2	-1.40773	267.343	2	100.763	2	-1.87068	267.343	2	73.1036	2	A_23_P206441	NM_000135	FANCA	NM_000135	hs|16q24.3	Hs.290154	2175	GO:0005515(protein binding)|GO:0005634(nucleus)|GO:0005654(nucleoplasm)|GO:0005737(cytoplasm)|GO:0006281(DNA repair)|GO:0006461(protein complex assembly)|GO:0007140(male meiosis)|GO:0008584(male gonad development)|GO:0008585(female gonad development)|GO:0042127(regulation of cell proliferation)|GO:0043240(Fanconi anaemia nuclear complex)	ENST00000389301	THC2461240
934	Homo sapiens tripartite motif containing 42 (TRIM42), mRNA [NM_152616]	1.38734	53.4924	2	139.934	2	-0.357218	53.4924	2	41.7598	2	-0.392669	53.4924	2	40.7462	2	A_23_P325654	NM_152616	TRIM42	NM_152616	hs|3q23	Hs.343487	287015	GO:0005622(intracellular)|GO:0008270(zinc ion binding)|GO:0046872(metal ion binding)	ENST00000286349	THC2479295
938	BROAD Institute lincRNA (XLOC_008573), lincRNA [TCONS_00018786]	1.11214	58.5241	2	126.51	2	-0.0389201	58.5241	2	56.9664	2	-0.247997	58.5241	2	49.2811	2	A_21_P0007071	TCONS_00018786	XLOC_008573		hs|10q24.1
939		0.118476	66.4482	2	72.1353	2	-0.671327	66.4482	2	41.7247	2	-1.15735	66.4482	2	29.791	1	A_33_P3404221				hs|1p31.2
944	Homo sapiens chromosome 1 open reading frame 21 (C1orf21), mRNA [NM_030806]	-0.696629	85.7743	2	52.9238	2	-0.301599	85.7743	2	69.5932	2	-1.66415	85.7743	2	27.0644	1	A_23_P113161	NM_030806	C1orf21	NM_030806	hs|1q25.3	Hs.730688	81563		ENST00000235307	THC2607010
947	Homo sapiens microtubule-associated protein 2 (MAP2), transcript variant 1, mRNA [NM_002374]	1.12675	2335.16	2	5099.21	2	0.945048	2335.16	2	4495.78	2	-0.526284	2335.16	2	1621.4	2	A_33_P3214665	NM_002374	MAP2	NM_002374	hs|2q34	Hs.368281	4133	GO:0001578(microtubule bundle formation)|GO:0002166(beta-dystroglycan binding)|GO:0005198(structural molecule activity)|GO:0005515(protein binding)|GO:0005516(calmodulin binding)|GO:0005622(intracellular)|GO:0005737(cytoplasm)|GO:0005856(cytoskeleton)|GO:0005874(microtubule)|GO:0005875(microtubule associated complex)|GO:0007026(negative regulation of microtubule depolymerization)|GO:0007409(axono…	ENST00000360351	THC2495394
948	Homo sapiens sperm associated antigen 5 (SPAG5), mRNA [NM_006461]	-0.664892	10877.3	2	6860.72	2	-3.34023	10877.3	2	1074.02	2	-4.14961	10877.3	2	612.864	2	A_23_P89509	NM_006461	SPAG5	NM_006461	hs|17q11.2	Hs.514033	10615	GO:0000777(condensed chromosome kinetochore)|GO:0000922(spindle pole)|GO:0005515(protein binding)|GO:0005634(nucleus)|GO:0005694(chromosome)|GO:0005730(nucleolus)|GO:0005737(cytoplasm)|GO:0005856(cytoskeleton)|GO:0005876(spindle microtubule)|GO:0007049(cell cycle)|GO:0007051(spindle organization)|GO:0007067(mitosis)|GO:0048015(phosphatidylinositol-mediated signaling)|GO:0051301(cell division)	ENST00000321765	THC2648052
949	Homo sapiens tumor necrosis factor receptor superfamily, member 11b (TNFRSF11B), mRNA [NM_002546]	0.294043	16.5499	1	20.2914	1	-0.283778	16.5499	1	13.5947	1	1.34277	16.5499	1	41.977	2	A_23_P71530	NM_002546	TNFRSF11B	NM_002546	hs|8q24.12	Hs.81791	4982	GO:0001501(skeletal system development)|GO:0004872(receptor activity)|GO:0005125(cytokine activity)|GO:0005488(binding)|GO:0005576(extracellular region)|GO:0005578(proteinaceous extracellular matrix)|GO:0006915(apoptosis)|GO:0007165(signal transduction)|GO:0007584(response to nutrient)|GO:0030198(extracellular matrix organization)|GO:0032026(response to magnesium ion)|GO:0042489(negative regulati…	ENST00000521597	THC2464180
959	G elongation factor, mitochondrial 1 [Source:HGNC Symbol;Acc:13780] [ENST00000312756]	1.74518	26.0433	1	87.3063	2	0.782425	26.0433	1	44.795	2	0.430457	26.0433	1	35.0975	2	A_33_P3262133	ENST00000312756	GFM1	AK022724	hs|3q25.32		85476	GO:0000166(nucleotide binding)|GO:0003746(translation elongation factor activity)|GO:0003924(GTPase activity)|GO:0005525(GTP binding)|GO:0005622(intracellular)|GO:0005739(mitochondrion)|GO:0006184(GTP catabolic process)|GO:0070125(mitochondrial translational elongation)	ENST00000312756	THC2487957
960	BROAD Institute lincRNA (XLOC_000974), lincRNA [TCONS_00002447]	2.18563	46.3063	2	210.658	2	-0.211163	46.3063	2	40.0013	2	-0.165931	46.3063	2	41.2753	2	A_21_P0001737	TCONS_00002447	XLOC_000974		hs|1p13.1
961	Homo sapiens family with sequence similarity 176, member A (FAM176A), transcript variant 2, mRNA [NM_032181]	-0.109612	166.144	2	153.989	2	1.18282	166.144	2	377.181	2	-1.14584	166.144	2	75.0851	2	A_23_P108673	NM_032181	FAM176A	NM_032181	hs|2p12	Hs.302346	84141	GO:0005765(lysosomal membrane)|GO:0005783(endoplasmic reticulum)|GO:0005789(endoplasmic reticulum membrane)|GO:0005886(plasma membrane)|GO:0006914(autophagy)|GO:0006915(apoptosis)|GO:0016021(integral to membrane)|GO:0043231(intracellular membrane-bounded organelle)	ENST00000410113	THC2473412
962	RST28606 Athersys RAGE Library Homo sapiens cDNA, mRNA sequence [BG209092]	-0.979332	15.063	1	7.64015	0	2.50174	15.063	1	85.3115	2	-1.12251	15.063	1	6.91834	0	A_21_P0008289	ENST00000440946	XLOC_010962	BC040855	hs|22q11.1	Hs.617315			ENST00000440946	THC2568530
967	Homo sapiens fatty acid desaturase 1 (FADS1), mRNA [NM_013402]	0.870736	4027.61	2	7364.87	2	1.11055	4027.61	2	8696.74	2	0.616317	4027.61	2	6174.15	2	A_24_P192994	NM_013402	FADS1	NM_013402	hs|11q12.2	Hs.503546	3992	GO:0000248(C-5 sterol desaturase activity)|GO:0005624(membrane fraction)|GO:0005634(nucleus)|GO:0005783(endoplasmic reticulum)|GO:0005789(endoplasmic reticulum membrane)|GO:0005792(microsome)|GO:0006355(regulation of transcription, DNA-dependent)|GO:0006636(unsaturated fatty acid biosynthetic process)|GO:0006810(transport)|GO:0006950(response to stress)|GO:0007267(cell-cell signaling)|GO:0007568(…	ENST00000350997	THC2467588
973	BROAD Institute lincRNA (XLOC_l2_011415), lincRNA [TCONS_l2_00021481]	-0.68547	293.551	2	182.531	2	-1.03357	293.551	2	143.4	2	-1.38032	293.551	2	112.763	2	A_21_P0012703	TCONS_l2_00021481	XLOC_l2_011415		hs|4q35.2
975	Homo sapiens nucleoporin 62kDa C-terminal like (NUP62CL), transcript variant 1, mRNA [NM_017681]	-0.253885	129.414	2	108.531	2	0.647015	129.414	2	202.652	2	-1.13242	129.414	2	59.032	2	A_23_P33914	NM_017681	NUP62CL	NM_017681	hs|Xq22.3	Hs.163629	54830	GO:0005643(nuclear pore)|GO:0015031(protein transport)|GO:0017056(structural constituent of nuclear pore)	ENST00000484614	THC2478003
977	Homo sapiens serpin peptidase inhibitor, clade G (C1 inhibitor), member 1 (SERPING1), transcript variant 1, mRNA [NM_000062]	1.21401	77.707	2	180.266	2	1.39414	77.707	2	204.238	2	0.461659	77.707	2	107.012	2	A_33_P3413989	NM_000062	SERPING1	NM_000062	hs|11q12.1	Hs.384598	710	GO:0001869(negative regulation of complement activation, lectin pathway)|GO:0002576(platelet degranulation)|GO:0004867(serine-type endopeptidase inhibitor activity)|GO:0005515(protein binding)|GO:0005576(extracellular region)|GO:0005615(extracellular space)|GO:0006958(complement activation, classical pathway)|GO:0007596(blood coagulation)|GO:0007597(blood coagulation, intrinsic pathway)|GO:000801…	ENST00000405496	NP835290
979	BROAD Institute lincRNA (XLOC_011403), lincRNA [TCONS_00024045]	4.94917	7.91806	0	244.607	2	0.356368	7.91806	0	10.1367	1	-0.230532	7.91806	0	6.74872	0	A_21_P0008843	TCONS_00024045	XLOC_011403		hs|15q11.2
989	Homo sapiens phospholipase A2, group IVA (cytosolic, calcium-dependent) (PLA2G4A), mRNA [NM_024420]	-0.0754423	113.229	2	107.46	2	-1.03683	113.229	2	55.1872	2	-0.593132	113.229	2	75.0596	2	A_23_P11685	NM_024420	PLA2G4A	NM_024420	hs|1q31.1	Hs.497200	5321	GO:0001542(ovulation from ovarian follicle)|GO:0001554(luteolysis)|GO:0004622(lysophospholipase activity)|GO:0004623(phospholipase A2 activity)|GO:0005509(calcium ion binding)|GO:0005544(calcium-dependent phospholipid binding)|GO:0005624(membrane fraction)|GO:0005634(nucleus)|GO:0005737(cytoplasm)|GO:0005783(endoplasmic reticulum)|GO:0005789(endoplasmic reticulum membrane)|GO:0005794(Golgi appara…	ENST00000442353	THC2474363
995	Homo sapiens chromosome 14 open reading frame 180 (C14orf180), mRNA [NM_001008404]	-0.262917	20.4359	1	17.0313	1	1.55886	20.4359	1	60.2082	2	1.14515	20.4359	1	45.1977	2	A_33_P3355708	NM_001008404	C14orf180	NM_001008404	hs|14q32.33	Hs.153827	400258	GO:0016020(membrane)|GO:0016021(integral to membrane)	ENST00000410013	THC2489250
997	Homo sapiens zinc finger protein 45 (ZNF45), mRNA [NM_003425]	-0.650173	55.7134	2	35.5008	1	0.0532668	55.7134	2	57.8089	2	1.05132	55.7134	2	115.462	2	A_24_P68415	NM_003425	ZNF45	NM_003425	hs|19q13.31	Hs.381285	7596	GO:0003677(DNA binding)|GO:0003700(sequence-specific DNA binding transcription factor activity)|GO:0005622(intracellular)|GO:0005634(nucleus)|GO:0005654(nucleoplasm)|GO:0006355(regulation of transcription, DNA-dependent)|GO:0007275(multicellular organismal development)|GO:0008270(zinc ion binding)|GO:0010467(gene expression)|GO:0046872(metal ion binding)	ENST00000328762	THC2663685
1008	Homo sapiens uncharacterized LOC283392 (LOC283392), transcript variant 2, non-coding RNA [NR_026836]	-0.174533	9.45527	0	8.37789	0	-0.365308	9.45527	0	7.34016	0	5.07493	9.45527	0	318.698	2	A_33_P3311493	NR_026836	LOC283392	NR_026836	hs|12q21.1	Hs.363603	283392			THC2625681
1009	Homo sapiens receptor tyrosine kinase-like orphan receptor 1 (ROR1), transcript variant 1, mRNA [NM_005012]	-0.52313	616.541	2	429.026	2	-0.934552	616.541	2	322.577	2	-1.04002	616.541	2	299.837	2	A_23_P12363	NM_005012	ROR1	NM_005012	hs|1p31.3	Hs.654491	4919	GO:0000166(nucleotide binding)|GO:0004714(transmembrane receptor protein tyrosine kinase activity)|GO:0004872(receptor activity)|GO:0005524(ATP binding)|GO:0005737(cytoplasm)|GO:0005886(plasma membrane)|GO:0005887(integral to plasma membrane)|GO:0007169(transmembrane receptor protein tyrosine kinase signaling pathway)|GO:0016301(kinase activity)|GO:0017147(Wnt-protein binding)	ENST00000545203	THC2475467
1010	BROAD Institute lincRNA (XLOC_000856), lincRNA [TCONS_00000081]	4.32786	9.43605	0	189.498	2	-0.362221	9.43605	0	7.34093	0	-0.335206	9.43605	0	7.47968	0	A_21_P0000931	ENST00000423403	XLOC_000856	AK097193	hs|1p32.1	Hs.650459			ENST00000423403	THC2624425
1011	op28g09.s1 Soares_NFL_T_GBC_S1 Homo sapiens cDNA clone IMAGE:1578208 3', mRNA sequence [AA974578]	1.30633	22.6598	1	56.0403	2	-0.896998	22.6598	1	12.1684	1	-0.000540689	22.6598	1	22.6513	1	A_21_P0013635	AA974578	XLOC_l2_015177	AA974578	hs|9q22.31	Hs.546095
1017	Homo sapiens potassium channel tetramerisation domain containing 5 pseudogene (LOC652276), non-coding RNA [NR_015441]	-1.14165	65.1115	2	29.5111	1	-0.0830931	65.1115	2	61.4673	2	-0.682404	65.1115	2	40.5727	2	A_23_P305616	NR_015441	LOC652276	NR_015441	hs|16p13.3	Hs.720448	652276		ENST00000399702	THC2472743
1020	BROAD Institute lincRNA (XLOC_001365), lincRNA [TCONS_00002831]	1.53621	40.3447	1	117.013	2	0.719331	40.3447	1	66.4243	2	0.770678	40.3447	1	68.831	2	A_21_P0001831	ENST00000426539	XLOC_001365		hs|2p24.3				ENST00000426539
1021	BROAD Institute lincRNA (XLOC_007462), lincRNA [TCONS_00016073]	-0.508297	391.61	2	275.322	2	0.147126	391.61	2	433.654	2	-1.523	391.61	2	136.266	2	A_21_P0006180	TCONS_00016073	XLOC_007462		hs|9q22.31
1022	Homo sapiens cyclin-dependent kinase 1 (CDK1), transcript variant 1, mRNA [NM_001786]	-0.460881	7179.45	2	5216.17	2	-2.87382	7179.45	2	979.458	2	-4.61617	7179.45	2	292.743	2	A_23_P138507	NM_001786	CDK1	NM_001786	hs|10q21.2	Hs.334562	983	GO:0000075(cell cycle checkpoint)|GO:0000082(G1/S transition of mitotic cell cycle)|GO:0000083(regulation of transcription involved in G1/S phase of mitotic cell cycle)|GO:0000086(G2/M transition of mitotic cell cycle)|GO:0000165(MAPKKK cascade)|GO:0000166(nucleotide binding)|GO:0000186(activation of MAPKK activity)|GO:0000187(activation of MAPK activity)|GO:0000226(microtubule cytoskeleton organ…	ENST00000448257	THC2474059
1035	full-length cDNA clone CS0DF026YK04 of Fetal brain of Homo sapiens (human) [CR606030]	4.87442	8.62108	0	252.876	2	-0.314579	8.62108	0	6.93208	0	-0.319792	8.62108	0	6.90708	0	A_33_P3589018	CR606030		CR606030	hs|6q23.3	Hs.625264				THC2603223
1051	BROAD Institute lincRNA (XLOC_l2_007783), lincRNA [TCONS_l2_00014271]	1.38026	26.095	1	67.9295	2	1.3066	26.095	1	64.548	2	-1.77621	26.095	1	7.61843	1	A_21_P0011876	THC2707941	XLOC_l2_007783							THC2707941
1060	Homo sapiens histone cluster 1, H4e (HIST1H4E), mRNA [NM_003545]	-0.448593	26717.1	2	19577.2	2	-1.76136	26717.1	2	7880.76	2	-1.64893	26717.1	2	8519.49	2	A_23_P415411	NM_003545	HIST1H4E	NM_003545	hs|6p22.2	Hs.662174	8367		ENST00000360441	THC2560502
1064	Homo sapiens family with sequence similarity 131, member A (FAM131A), transcript variant 1, mRNA [NM_144635]	0.383728	565.628	2	737.98	2	0.577613	565.628	2	844.131	2	1.00138	565.628	2	1132.34	2	A_23_P41204	NM_144635	FAM131A	NM_144635	hs|3q27.1	Hs.591307	131408	GO:0005576(extracellular region)	ENST00000340957	THC2464216
1067	Homo sapiens torsin family 3, member A (TOR3A), mRNA [NM_022371]	0.0986574	111.258	2	119.132	2	1.84915	111.258	2	400.848	2	0.747911	111.258	2	186.841	2	A_23_P115316	NM_022371	TOR3A	NM_022371	hs|1q25.2	Hs.584957	64222	GO:0000166(nucleotide binding)|GO:0005524(ATP binding)|GO:0005737(cytoplasm)|GO:0005783(endoplasmic reticulum)|GO:0051085(chaperone mediated protein folding requiring cofactor)	ENST00000367627	THC2466771
1074	BROAD Institute lincRNA (XLOC_005473), lincRNA [TCONS_00011960]	-0.728991	243.648	2	146.999	2	-1.01654	243.648	2	120.435	2	-1.73438	243.648	2	73.2257	2	A_21_P0004944	TCONS_00011960	XLOC_005473		hs|6q23.3
1078	Homo sapiens tetraspanin 19 (TSPAN19), mRNA [NM_001100917]	5.39488	7.66112	0	322.339	2	-0.266563	7.66112	0	6.36867	0	-0.28994	7.66112	0	6.26631	0	A_23_P2322	NM_001100917	TSPAN19	NM_001100917	hs|12q21.31	Hs.156962	144448	GO:0016020(membrane)|GO:0016021(integral to membrane)	ENST00000532498	THC2519013
1083	Homo sapiens midline 1 (Opitz/BBB syndrome) (MID1), transcript variant 9, mRNA [NM_001193281]	-0.0222906	36.1809	1	35.6262	2	0.218476	36.1809	1	42.0966	2	1.97279	36.1809	1	142.019	2	A_21_P0000117	NM_001193281	MID1	NM_001193281	hs|Xp22.2			GO:0000226(microtubule cytoskeleton organization)|GO:0005622(intracellular)|GO:0005737(cytoplasm)|GO:0005819(spindle)|GO:0005875(microtubule associated complex)|GO:0005881(cytoplasmic microtubule)|GO:0007026(negative regulation of microtubule depolymerization)|GO:0007389(pattern specification process)|GO:0008270(zinc ion binding)|GO:0016874(ligase activity)|GO:0031625(ubiquitin protein ligase bin…		THC2626906
1084	Homo sapiens long intergenic non-protein coding RNA 239 (LINC00239), non-coding RNA [NR_026774]	1.15214	146.448	2	325.47	2	1.24506	146.448	2	347.124	2	0.419856	146.448	2	195.917	2	A_32_P176911	NR_026774	LINC00239	NR_026774	hs|14q32.31	Hs.150840	145200		ENST00000556973	THC2704597
1091	Homo sapiens A kinase (PRKA) anchor protein 5 (AKAP5), mRNA [NM_004857]	-0.243675	169.45	2	143.116	2	-1.25823	169.45	2	70.84	2	-2.30769	169.45	2	34.2261	2	A_33_P3394380	NM_004857	AKAP5	NM_004857	hs|14q23.3	Hs.656683	9495	GO:0005515(protein binding)|GO:0005516(calmodulin binding)|GO:0005829(cytosol)|GO:0005886(plasma membrane)|GO:0006112(energy reserve metabolic process)|GO:0006605(protein targeting)|GO:0007165(signal transduction)|GO:0007268(synaptic transmission)|GO:0008179(adenylate cyclase binding)|GO:0010739(positive regulation of protein kinase A signaling cascade)|GO:0030819(positive regulation of cAMP bios…	ENST00000394718	THC2483379
1093	Homo sapiens ATG13 autophagy related 13 homolog (S. cerevisiae) (ATG13), transcript variant 3, mRNA [NM_001205119]	0.123796	960.598	2	1046.67	2	0.83384	960.598	2	1712.19	2	1.00608	960.598	2	1929.32	2	A_33_P3263696	NM_001205119	ATG13	NM_001205119	hs|11p11.2	Hs.127403	9776	GO:0000045(autophagic vacuole assembly)|GO:0000407(pre-autophagosomal structure)|GO:0005515(protein binding)|GO:0005737(cytoplasm)|GO:0005829(cytosol)|GO:0006914(autophagy)|GO:0019901(protein kinase binding)|GO:0070969(ULK1-ATG13-FIP200 complex)	ENST00000395549	NP839145
1098	Homo sapiens zinc finger protein 599 (ZNF599), mRNA [NM_001007248]	3.54044	7.87899	0	91.6743	2	-0.270717	7.87899	0	6.53095	0	0.414717	7.87899	0	10.503	1	A_33_P3285132	NM_001007248	ZNF599	NM_001007248	hs|19q13.11	Hs.590961	148103	GO:0003677(DNA binding)|GO:0005622(intracellular)|GO:0005634(nucleus)|GO:0006355(regulation of transcription, DNA-dependent)|GO:0008270(zinc ion binding)|GO:0046872(metal ion binding)	ENST00000392229	THC2727322
1106	BROAD Institute lincRNA (XLOC_l2_008343), lincRNA [TCONS_l2_00014980]	2.74222	30.0874	1	201.315	2	-0.98531	30.0874	1	15.1977	1	-0.949658	30.0874	1	15.5779	1	A_21_P0011976	AK023515	XLOC_l2_008343	AK023515	hs|2q31.1	Hs.301715				THC2604696
1121	Homo sapiens sterile alpha motif domain containing 4A (SAMD4A), transcript variant 1, mRNA [NM_015589]	-0.418389	3670.41	2	2746.42	2	-0.971353	3670.41	2	1872.01	2	-1.29334	3670.41	2	1497.55	2	A_24_P383523	NM_015589	SAMD4A	NM_015589	hs|14q22.2	Hs.98259	23034	GO:0005737(cytoplasm)|GO:0017148(negative regulation of translation)|GO:0019717(synaptosome)|GO:0030054(cell junction)|GO:0030371(translation repressor activity)|GO:0030425(dendrite)|GO:0042995(cell projection)|GO:0045202(synapse)|GO:0045727(positive regulation of translation)	ENST00000554335	THC2605242
1132	Homo sapiens coenzyme Q10 homolog B (S. cerevisiae) (COQ10B), nuclear gene encoding mitochondrial protein, mRNA [NM_025147]	0.42328	708.558	2	950.157	2	1.04104	708.558	2	1458	2	1.44846	708.558	2	1933.77	2	A_23_P102037	NM_025147	COQ10B	NM_025147	hs|2q33.1	Hs.606592	80219	GO:0005739(mitochondrion)|GO:0005743(mitochondrial inner membrane)|GO:0016020(membrane)	ENST00000545340	THC2598297
1137	Homo sapiens ATP/GTP binding protein-like 4 (AGBL4), mRNA [NM_032785]	0.600169	14.0079	1	21.2345	1	0.764304	14.0079	1	23.7931	1	1.47697	14.0079	1	38.9928	2	A_33_P3386562	NM_032785	AGBL4	NM_032785	hs|1p33	Hs.679809	84871	GO:0004181(metallocarboxypeptidase activity)|GO:0005737(cytoplasm)|GO:0005829(cytosol)|GO:0006508(proteolysis)|GO:0008233(peptidase activity)|GO:0008237(metallopeptidase activity)|GO:0008270(zinc ion binding)|GO:0015631(tubulin binding)|GO:0035609(C-terminal protein deglutamylation)|GO:0035610(protein side chain deglutamylation)|GO:0046872(metal ion binding)	ENST00000371838	THC2612967
1139	Homo sapiens solute carrier family 6 (neurotransmitter transporter, serotonin), member 4 (SLC6A4), mRNA [NM_001045]	-0.440433	893.111	2	658.145	2	-0.887634	893.111	2	482.726	2	-1.59674	893.111	2	295.283	2	A_23_P152995	NM_001045	SLC6A4	NM_001045	hs|17q11.2	Hs.134662	6532	GO:0001666(response to hypoxia)|GO:0005335(serotonin:sodium symporter activity)|GO:0005515(protein binding)|GO:0005768(endosome)|GO:0005829(cytosol)|GO:0005886(plasma membrane)|GO:0005887(integral to plasma membrane)|GO:0006836(neurotransmitter transport)|GO:0006837(serotonin transport)|GO:0007420(brain development)|GO:0007584(response to nutrient)|GO:0007613(memory)|GO:0007623(circadian rhythm)|…	ENST00000261707	THC2477611
1140	FIZ1_HUMAN (Q96SL8) Flt3-interacting zinc finger protein 1, partial (5%) [THC2671691]	-0.0641414	21.9524	1	20.9978	1	1.62165	21.9524	1	67.5532	2	-1.40756	21.9524	1	8.2749	1	A_21_P0009906	ENST00000446280	XLOC_013776		hs|20q13.13				ENST00000446280	THC2671691
1142	Homo sapiens nuclear factor I/A (NFIA), transcript variant 1, mRNA [NM_001134673]	0.559447	42.5654	2	62.7288	2	-1.64794	42.5654	2	13.5824	1	-1.05872	42.5654	2	20.4338	1	A_33_P3319625	NM_001134673	NFIA	NM_001134673	hs|1p31.3	Hs.191911	4774	GO:0003677(DNA binding)|GO:0003700(sequence-specific DNA binding transcription factor activity)|GO:0005622(intracellular)|GO:0005634(nucleus)|GO:0005730(nucleolus)|GO:0006260(DNA replication)|GO:0006355(regulation of transcription, DNA-dependent)|GO:0008134(transcription factor binding)|GO:0019079(viral genome replication)|GO:0030054(cell junction)	ENST00000371191	THC2515212
1147	Homo sapiens cDNA clone IMAGE:30412101. [BC094703]	0.529461	694.139	2	1001.91	2	1.57397	694.139	2	2066.61	2	1.223	694.139	2	1620.34	2	A_33_P3774867	BC094703	MGC11082	BC094703	hs|18p11.31	Hs.659053	84777
1154	Homo sapiens neurobeachin-like 1 (NBEAL1), mRNA [NM_001114132]	-0.0663648	699.734	2	668.275	2	-0.165904	699.734	2	623.722	2	-1.07436	699.734	2	332.29	2	A_24_P109432	NM_001114132	NBEAL1	NM_001114132	hs|2q33.2	Hs.648846	65065	GO:0005488(binding)	ENST00000478884	THC2745620
1159	Homo sapiens CWF19-like 2, cell cycle control (S. pombe) (CWF19L2), mRNA [NM_152434]	0.111385	913.893	2	987.247	2	0.84574	913.893	2	1642.44	2	1.557	913.893	2	2689.05	2	A_23_P161719	NM_152434	CWF19L2	NM_152434	hs|11q22.3	Hs.212140	143884	GO:0003824(catalytic activity)	ENST00000409771	THC2786878
1160	Homo sapiens chromosome 17 open reading frame 69 (C17orf69), transcript variant 2, non-coding RNA [NR_026906]	1.02311	492.95	2	1001.82	2	1.3671	492.95	2	1271.58	2	1.25896	492.95	2	1179.75	2	A_33_P3227944	NR_026906	C17orf69	NR_026906	hs|17q21.31	Hs.128813	147081	GO:0005576(extracellular region)		THC2531765
1161	Homo sapiens epithelial membrane protein 2 (EMP2), mRNA [NM_001424]	0.176954	1898.79	2	2146.57	2	0.859737	1898.79	2	3445.74	2	1.0004	1898.79	2	3798.63	2	A_23_P106682	NM_001424	EMP2	NM_001424	hs|16p13.13	Hs.531561	2013	GO:0008283(cell proliferation)|GO:0016020(membrane)|GO:0016021(integral to membrane)	ENST00000359543	THC2464796
1164	Homo sapiens RFPL3 antisense RNA 1 (non-protein coding) (RFPL3-AS1), antisense RNA [NR_001450]	0.325652	87.285	2	109.388	2	1.19571	87.285	2	199.933	2	1.2932	87.285	2	213.91	2	A_24_P169048	NR_001450	RFPL3-AS1	NR_001450	hs|22q12.3	Hs.274285	10737		ENST00000400234	THC2479215
1168	Homo sapiens small nucleolar RNA, H/ACA box 59B (SNORA59B), small nucleolar RNA [NR_003022]	-0.92921	15.9996	1	8.4021	0	0.291261	15.9996	1	19.5788	1	3.80011	15.9996	1	222.872	2	A_33_P3419458	NR_003022	SNORA59B	NR_003022	hs|17p11.2	Hs.658450	677882			THC2534458
1170	Homo sapiens transmembrane protein 176A (TMEM176A), mRNA [NM_018487]	-0.204847	113.177	2	98.1954	2	0.094936	113.177	2	120.875	2	1.36761	113.177	2	292.045	2	A_23_P252082	NM_018487	TMEM176A	NM_018487	hs|7q36.1	Hs.647116	55365	GO:0016020(membrane)|GO:0016021(integral to membrane)	ENST00000484928	THC2624423
1171	Homo sapiens hect domain and RLD 5 (HERC5), mRNA [NM_016323]	1.13655	7560.6	2	16622.4	2	1.40229	7560.6	2	19984.3	2	1.01195	7560.6	2	15247	2	A_23_P110196	NM_016323	HERC5	NM_016323	hs|4q22.1	Hs.26663	51191	GO:0000079(regulation of cyclin-dependent protein kinase activity)|GO:0004842(ubiquitin-protein ligase activity)|GO:0005515(protein binding)|GO:0005622(intracellular)|GO:0005737(cytoplasm)|GO:0005829(cytosol)|GO:0009615(response to virus)|GO:0016874(ligase activity)|GO:0016881(acid-amino acid ligase activity)|GO:0032020(ISG15-protein conjugation)|GO:0032480(negative regulation of type I interfero…	ENST00000502913	THC2472533
1176	Homo sapiens cDNA FLJ41456 fis, clone BRSTN2012320. [AK123450]	-0.280939	292.693	2	240.903	2	0.432117	292.693	2	394.905	2	1.08418	292.693	2	620.559	2	A_32_P224234	AK123450	LOC645195	AK123450	hs|1p31.3	Hs.536063	645195			THC2479813
1179	BX111564 Soares_NFL_T_GBC_S1 Homo sapiens cDNA clone IMAGp998H203957, mRNA sequence [BX111564]	0.12053	18.3434	1	19.9417	1	1.04144	18.3434	1	37.7558	2	0.994437	18.3434	1	36.5455	1	A_21_P0009459	BX111564	XLOC_012631	BX111564	hs|18p11.21	Hs.127545				THC2723701
1182	Homo sapiens signal peptide peptidase-like 2B (SPPL2B), transcript variant 3, mRNA [NM_001077238]	1.61401	30.0507	1	91.9858	2	-0.225577	30.0507	1	25.701	1	0.350597	30.0507	1	38.3173	2	A_33_P3389678	NM_001077238	SPPL2B	NM_001077238	hs|19p13.3	Hs.330742	56928	GO:0000139(Golgi membrane)|GO:0004190(aspartic-type endopeptidase activity)|GO:0005794(Golgi apparatus)|GO:0006508(proteolysis)|GO:0008233(peptidase activity)|GO:0016020(membrane)|GO:0016021(integral to membrane)	ENST00000452401	THC2492161
1183	Homo sapiens dynein, axonemal, heavy chain 5 (DNAH5), mRNA [NM_001369]	2.93746	9.21117	0	70.5632	2	-0.344577	9.21117	0	7.25415	0	-0.330957	9.21117	0	7.32296	0	A_24_P120462	NM_001369	DNAH5	NM_001369	hs|5p15.2	Hs.212360	1767	GO:0000166(nucleotide binding)|GO:0001539(ciliary or flagellar motility)|GO:0003777(microtubule motor activity)|GO:0005524(ATP binding)|GO:0005575(cellular_component)|GO:0005737(cytoplasm)|GO:0005856(cytoskeleton)|GO:0005858(axonemal dynein complex)|GO:0005874(microtubule)|GO:0005929(cilium)|GO:0007018(microtubule-based movement)|GO:0008150(biological_process)|GO:0016887(ATPase activity)|GO:00350…	ENST00000265104	THC2477948
1190	Homo sapiens SIX homeobox 6 (SIX6), mRNA [NM_007374]	0.0873284	48.0371	2	51.0346	2	-0.689626	48.0371	2	29.7837	1	1.2557	48.0371	2	114.704	2	A_23_P106117	NM_007374	SIX6	NM_007374	hs|14q23.1	Hs.194756	4990	GO:0003700(sequence-specific DNA binding transcription factor activity)|GO:0005634(nucleus)|GO:0007275(multicellular organismal development)|GO:0007601(visual perception)|GO:0009887(organ morphogenesis)|GO:0043565(sequence-specific DNA binding)	ENST00000327720	THC2473952
1193	Homo sapiens ZNF503 antisense RNA 1 (non-protein coding) (ZNF503-AS1), transcript variant 1, non-coding RNA [NR_038223]	0.761876	79.5102	2	134.825	2	2.36454	79.5102	2	409.468	2	0.687132	79.5102	2	128.018	2	A_33_P3569555	NR_038223	ZNF503-AS1	NR_038223	hs|10q22.2	Hs.662111	253264		ENST00000416398	THC2610498
1198	Homo sapiens RNA binding motif protein 12B (RBM12B), mRNA [NM_203390]	1.18381	245.078	2	556.758	2	0.312743	245.078	2	304.404	2	0.108376	245.078	2	264.198	2	A_33_P3283420	NM_203390	RBM12B	NM_203390	hs|8q22.1	Hs.606916	389677	GO:0000166(nucleotide binding)|GO:0003723(RNA binding)	ENST00000517700	THC2668472
1201	Homo sapiens BCL2-like 10 (apoptosis facilitator) (BCL2L10), mRNA [NM_020396]	1.36645	8.5183	0	21.9632	1	3.58018	8.5183	0	101.881	2	3.63617	8.5183	0	105.913	2	A_23_P163209	NM_020396	BCL2L10	NM_020396	hs|15q21.2	Hs.283672	10017	GO:0005515(protein binding)|GO:0005624(membrane fraction)|GO:0005634(nucleus)|GO:0005739(mitochondrion)|GO:0005829(cytosol)|GO:0006916(anti-apoptosis)|GO:0006919(activation of caspase activity)|GO:0007283(spermatogenesis)|GO:0007292(female gamete generation)|GO:0016020(membrane)|GO:0016021(integral to membrane)|GO:0031965(nuclear membrane)|GO:0042981(regulation of apoptosis)	ENST00000260442	THC2482780
1203	Homo sapiens glutamine-fructose-6-phosphate transaminase 2 (GFPT2), mRNA [NM_005110]	1.39529	47.6497	2	125.338	2	1.89015	47.6497	2	176.625	2	1.40808	47.6497	2	126.455	2	A_23_P144916	NM_005110	GFPT2	NM_005110	hs|5q35.3	Hs.696497	9945	GO:0004360(glutamine-fructose-6-phosphate transaminase (isomerizing) activity)|GO:0005529(sugar binding)|GO:0005737(cytoplasm)|GO:0005829(cytosol)|GO:0006002(fructose 6-phosphate metabolic process)|GO:0006048(UDP-N-acetylglucosamine biosynthetic process)|GO:0006112(energy reserve metabolic process)|GO:0006488(dolichol-linked oligosaccharide biosynthetic process)|GO:0006541(glutamine metabolic pro…	ENST00000253778	THC2710050
1205	Homo sapiens inner centromere protein antigens 135/155kDa (INCENP), transcript variant 1, mRNA [NM_001040694]	-0.585972	1260.59	2	839.807	2	-1.41111	1260.59	2	474.011	2	-0.640639	1260.59	2	808.58	2	A_23_P116387	NM_001040694	INCENP	NM_001040694	hs|11q12.3	Hs.142179	3619	GO:0000087(M phase of mitotic cell cycle)|GO:0000236(mitotic prometaphase)|GO:0000278(mitotic cell cycle)|GO:0000775(chromosome, centromeric region)|GO:0000776(kinetochore)|GO:0000777(condensed chromosome kinetochore)|GO:0000801(central element)|GO:0000910(cytokinesis)|GO:0005515(protein binding)|GO:0005634(nucleus)|GO:0005694(chromosome)|GO:0005721(centromeric heterochromatin)|GO:0005737(cytopla…	ENST00000278849	THC2640910
1206	Homo sapiens interleukin 10 receptor, alpha (IL10RA), transcript variant 1, mRNA [NM_001558]	0.931335	17.0571	1	32.5285	1	2.01338	17.0571	1	68.864	2	-1.34755	17.0571	1	6.70273	0	A_23_P203173	NM_001558	IL10RA	NM_001558	hs|11q23.3	Hs.504035	3587	GO:0004871(signal transducer activity)|GO:0004872(receptor activity)|GO:0004920(interleukin-10 receptor activity)|GO:0005515(protein binding)|GO:0005886(plasma membrane)|GO:0007165(signal transduction)|GO:0016021(integral to membrane)	ENST00000227752	THC2494310
1213	muscle, skeletal, receptor tyrosine kinase [Source:HGNC Symbol;Acc:7525] [ENST00000374440]	0.628406	2634.4	2	4072.4	2	1.02167	2634.4	2	5348.52	2	1.2318	2634.4	2	6187.14	2	A_33_P3230788	ENST00000374440	MUSK		hs|9q31.3		4593	GO:0000166(nucleotide binding)|GO:0001934(positive regulation of protein phosphorylation)|GO:0004713(protein tyrosine kinase activity)|GO:0004714(transmembrane receptor protein tyrosine kinase activity)|GO:0004872(receptor activity)|GO:0005524(ATP binding)|GO:0005886(plasma membrane)|GO:0005887(integral to plasma membrane)|GO:0006355(regulation of transcription, DNA-dependent)|GO:0007169(transmem…	ENST00000374440	THC2697013
1216	Homo sapiens MANSC domain containing 4 (MANSC4), mRNA [NM_001146221]	0.683475	49.527	2	79.5405	2	-1.82554	49.527	2	13.9733	1	-2.30767	49.527	2	10.0038	1	A_33_P3215676	NM_001146221	MANSC4	NM_001146221	hs|12p11.22	Hs.202178	100287284	GO:0016020(membrane)|GO:0016021(integral to membrane)	ENST00000381273	THC2662922
1227	Homo sapiens breast cancer 2, early onset (BRCA2), mRNA [NM_000059]	-0.181381	144.271	2	127.226	2	-0.94422	144.271	2	74.979	2	-2.67733	144.271	2	22.5539	1	A_23_P99452	NM_000059	BRCA2	NM_000059	hs|13q13.1	Hs.34012	675	GO:0000724(double-strand break repair via homologous recombination)|GO:0002020(protease binding)|GO:0003677(DNA binding)|GO:0003697(single-stranded DNA binding)|GO:0004402(histone acetyltransferase activity)|GO:0005515(protein binding)|GO:0005634(nucleus)|GO:0005654(nucleoplasm)|GO:0005730(nucleolus)|GO:0005737(cytoplasm)|GO:0005813(centrosome)|GO:0006281(DNA repair)|GO:0006289(nucleotide-excisio…	ENST00000380152	THC2471393
1232	Homo sapiens uncharacterized protein FLJ10038 (FLJ10038), non-coding RNA [NR_026891]	-1.19797	84.0451	2	36.6342	2	1.07254	84.0451	2	176.757	2	-2.0711	84.0451	2	20.0009	1	A_33_P3335740	NR_026891	FLJ10038	NR_026891	hs|15q21.2		55056			THC2651656
1233	BROAD Institute lincRNA (XLOC_010284), lincRNA [TCONS_00021522]	3.38773	8.69217	1	90.9783	2	3.60036	8.69217	1	105.426	2	-0.470602	8.69217	1	6.27282	0	A_21_P0007918	ENST00000422609	XLOC_010284		hs|13q11				ENST00000422609	THC2659192
1241	Homo sapiens sphingomyelin phosphodiesterase 1, acid lysosomal (SMPD1), transcript variant 1, mRNA [NM_000543]	0.521199	653.974	2	938.549	2	1.45358	653.974	2	1791.15	2	1.37903	653.974	2	1700.94	2	A_23_P203488	NM_000543	SMPD1	NM_000543	hs|11p15.4	Hs.498173	6609	GO:0004767(sphingomyelin phosphodiesterase activity)|GO:0005615(extracellular space)|GO:0005764(lysosome)|GO:0006684(sphingomyelin metabolic process)|GO:0006685(sphingomyelin catabolic process)|GO:0007165(signal transduction)|GO:0007399(nervous system development)|GO:0008152(metabolic process)|GO:0008219(cell death)|GO:0016798(hydrolase activity, acting on glycosyl bonds)|GO:0023021(termination o…	ENST00000531336	THC2570647
1242	Homo sapiens cDNA clone IMAGE:5217034. [BC041468]	0.462725	227.425	2	313.424	2	1.07284	227.425	2	478.405	2	0.381653	227.425	2	296.297	2	A_33_P3429242	BC041468	LOC339988	BC041468	hs|4p16.1	Hs.434746	339988			THC2616209
1246	BROAD Institute lincRNA (XLOC_009982), lincRNA [TCONS_00020677]	-0.206046	63.2958	2	54.8717	2	0.267361	63.2958	2	76.1831	2	1.51698	63.2958	2	181.147	2	A_21_P0007679	BX648417	EFCAB4B	BX648417	hs|12p13.32	Hs.504534		GO:0002115(store-operated calcium entry)|GO:0005509(calcium ion binding)|GO:0005515(protein binding)|GO:0005634(nucleus)|GO:0005730(nucleolus)|GO:0005737(cytoplasm)|GO:0005794(Golgi apparatus)|GO:0006811(ion transport)|GO:0032237(activation of store-operated calcium channel activity)|GO:0051928(positive regulation of calcium ion transport)		THC2571676
1247		-0.597637	11.7334	1	7.75387	1	1.52679	11.7334	1	33.809	2	2.50971	11.7334	1	66.8224	2	A_19_P00321158	ENST00000514376		AK091791	hs|5p15.33				ENST00000514376	THC2492568
1270	metallothionein 1E [Source:HGNC Symbol;Acc:7397] [ENST00000330439]	2.41258	30.6865	1	163.383	2	-0.658545	30.6865	1	19.4405	1	0.519167	30.6865	1	43.9777	2	A_23_P420942	ENST00000330439		AF495759	hs|16q12.2				ENST00000330439	THC2476324
1272	Homo sapiens calpain 5 (CAPN5), mRNA [NM_004055]	0.281456	498.356	2	605.713	2	1.11337	498.356	2	1078.2	2	1.3541	498.356	2	1273.98	2	A_33_P3393170	NM_004055	CAPN5	NM_004055	hs|11q13.5	Hs.248153	726	GO:0001541(ovarian follicle development)|GO:0001553(luteinization)|GO:0004198(calcium-dependent cysteine-type endopeptidase activity)|GO:0005622(intracellular)|GO:0006508(proteolysis)|GO:0007165(signal transduction)|GO:0008233(peptidase activity)|GO:0060014(granulosa cell differentiation)	ENST00000360841	THC2669168
1273	Homo sapiens erythrocyte membrane protein band 4.1 like 4B (EPB41L4B), transcript variant 2, mRNA [NM_019114]	-0.138592	101.79	2	92.4662	2	1.39077	101.79	2	266.911	2	1.12849	101.79	2	222.542	2	A_23_P387656	NM_019114	EPB41L4B	NM_019114	hs|9q31.3	Hs.591901	54566	GO:0005200(structural constituent of cytoskeleton)|GO:0005488(binding)|GO:0005737(cytoplasm)|GO:0005856(cytoskeleton)|GO:0008092(cytoskeletal protein binding)|GO:0019898(extrinsic to membrane)	ENST00000374566	THC2475406
1281	Homo sapiens forkhead box O3 (FOXO3), transcript variant 1, mRNA [NM_001455]	0.0485186	937.498	2	969.563	2	0.702705	937.498	2	1525.83	2	1.04282	937.498	2	1931.48	2	A_32_P102062	NM_001455	FOXO3	NM_001455	hs|6q21	Hs.220950	2309	GO:0000122(negative regulation of transcription from RNA polymerase II promoter)|GO:0001542(ovulation from ovarian follicle)|GO:0001544(initiation of primordial ovarian follicle growth)|GO:0001547(antral ovarian follicle growth)|GO:0001556(oocyte maturation)|GO:0003690(double-stranded DNA binding)|GO:0003700(sequence-specific DNA binding transcription factor activity)|GO:0003705(sequence-specific…	ENST00000540258	THC2490166
1287	Homo sapiens ankyrin 2, neuronal (ANK2), transcript variant 1, mRNA [NM_001148]	-0.593714	133.932	2	88.7478	2	-0.678884	133.932	2	83.6602	2	-1.31534	133.932	2	53.818	2	A_23_P133068	NM_001148	ANK2	NM_001148	hs|4q26	Hs.620557	287	GO:0005515(protein binding)|GO:0005737(cytoplasm)|GO:0005829(cytosol)|GO:0005856(cytoskeleton)|GO:0005886(plasma membrane)|GO:0007165(signal transduction)|GO:0007411(axon guidance)|GO:0016323(basolateral plasma membrane)|GO:0016324(apical plasma membrane)|GO:0031430(M band)	ENST00000394537	THC2758205
1291	Homo sapiens laminin, beta 1 (LAMB1), mRNA [NM_002291]	-0.468083	9409.56	2	6802.4	2	-1.4739	9409.56	2	3387.53	2	-2.37536	9409.56	2	1813.49	2	A_23_P94030	NM_002291	LAMB1	NM_002291	hs|7q31.1	Hs.650585	3912	GO:0005178(integrin binding)|GO:0005198(structural molecule activity)|GO:0005201(extracellular matrix structural constituent)|GO:0005576(extracellular region)|GO:0005604(basement membrane)|GO:0005606(laminin-1 complex)|GO:0005607(laminin-2 complex)|GO:0005615(extracellular space)|GO:0007155(cell adhesion)|GO:0007411(axon guidance)|GO:0007566(embryo implantation)|GO:0019899(enzyme binding)|GO:0030…	ENST00000222399	THC2469500
1296	Homo sapiens cadherin 3, type 1, P-cadherin (placental) (CDH3), mRNA [NM_001793]	-0.408322	16072.3	2	12110.4	2	-1.04153	16072.3	2	7808.13	2	-1.57485	16072.3	2	5395.11	2	A_23_P49155	NM_001793	CDH3	NM_001793	hs|16q22.1	Hs.191842	1001	GO:0005509(calcium ion binding)|GO:0005886(plasma membrane)|GO:0005913(cell-cell adherens junction)|GO:0007155(cell adhesion)|GO:0007156(homophilic cell adhesion)|GO:0007601(visual perception)|GO:0016021(integral to membrane)|GO:0034329(cell junction assembly)|GO:0034332(adherens junction organization)|GO:0045216(cell-cell junction organization)|GO:0050896(response to stimulus)	ENST00000264012	THC2466423
1300	Homo sapiens UFM1-specific peptidase 1 (non-functional) (UFSP1), mRNA [NM_001015072]	-0.385463	1154.15	2	883.543	2	-0.935274	1154.15	2	603.557	2	-1.11085	1154.15	2	534.399	2	A_33_P3240053	NM_001015072	UFSP1	NM_001015072	hs|7q22.1	Hs.534845	402682	GO:0003674(molecular_function)|GO:0005575(cellular_component)|GO:0008150(biological_process)|GO:0016790(thiolester hydrolase activity)|GO:0071567(UFM1 hydrolase activity)	ENST00000388761	THC2479559
1302		0.0807535	77.1971	2	81.6414	2	0.937354	77.1971	2	147.833	2	1.24926	77.1971	2	183.512	2	A_33_P3294089				hs|11p15.4
1305	Q5TF36_HUMAN (Q5TF36) REV3-like, catalytic subunit of DNA polymerase zeta (Yeast), partial (15%) [THC2506662]	-0.53396	259.662	2	179.337	2	-0.803478	259.662	2	148.778	2	-1.1223	259.662	2	119.278	2	A_21_P0011035	ENST00000537616	XLOC_l2_002886	BC040884	hs|12p13.31	Hs.686934			ENST00000537616	THC2506662
1315	Homo sapiens, clone IMAGE:4399587, mRNA. [BC015320]	-1.03929	53.5559	2	26.0585	1	0.117403	53.5559	2	58.0964	2	-0.0621965	53.5559	2	51.2961	2	A_33_P3324137	BC015320	PRO0628	BC015320	hs|20q12	Hs.655428	29053			THC2510054
1324	Homo sapiens cytochrome b-245, beta polypeptide (CYBB), mRNA [NM_000397]	3.02067	26.6114	1	215.964	2	-0.45919	26.6114	1	19.357	1	-0.361168	26.6114	1	20.7179	1	A_24_P365767	NM_000397	CYBB	NM_000397	hs|Xp11.4	Hs.292356	1536	GO:0005244(voltage-gated ion channel activity)|GO:0005515(protein binding)|GO:0005737(cytoplasm)|GO:0005739(mitochondrion)|GO:0005886(plasma membrane)|GO:0005887(integral to plasma membrane)|GO:0006801(superoxide metabolic process)|GO:0006811(ion transport)|GO:0006954(inflammatory response)|GO:0009055(electron carrier activity)|GO:0016175(superoxide-generating NADPH oxidase activity)|GO:0016491(o…	ENST00000378588	THC2461167
1325	Homo sapiens hydroxymethylbilane synthase (HMBS), transcript variant 1, mRNA [NM_000190]	-0.458383	44667.1	2	32508.8	2	-1.22695	44667.1	2	19082.7	2	-1.50632	44667.1	2	15723.1	2	A_23_P98431	NM_000190	HMBS	NM_000190	hs|11q23.3	Hs.82609	3145	GO:0004418(hydroxymethylbilane synthase activity)|GO:0005737(cytoplasm)|GO:0005829(cytosol)|GO:0006778(porphyrin metabolic process)|GO:0006783(heme biosynthetic process)|GO:0016740(transferase activity)|GO:0018160(peptidyl-pyrromethane cofactor linkage)	ENST00000537841	THC2603650
1336	Q91809_XENLA (Q91809) Maternal transcription factor, partial (3%) [THC2623399]	0.742407	21.9855	1	36.7809	1	0.615953	21.9855	1	33.6943	1	1.04468	21.9855	1	45.3539	2	A_21_P0008291	BC034639	XLOC_010987	BC034639	hs|14q12	Hs.434578				THC2623399
1337	BX106239 Soares_NFL_T_GBC_S1 Homo sapiens cDNA clone IMAGp998F183966, mRNA sequence [BX106239]	1.3135	28.9222	1	71.8843	2	0.361169	28.9222	1	37.1496	2	0.835661	28.9222	1	51.6167	2	A_21_P0002847	ENST00000453828	XLOC_003095	BX106239	hs|3p22.1	Hs.132540			ENST00000453828	THC2659384
1338		2.40805	9.4368	0	50.0864	2	-0.30859	9.4368	0	7.61956	1	-0.333425	9.4368	0	7.48952	0	A_21_P0014612		LOC100128095		hs|11q25
1346	BROAD Institute lincRNA (XLOC_009926), lincRNA [TCONS_00020608]	0.764412	60.2335	2	102.317	2	-0.883935	60.2335	2	32.6398	1	-1.42515	60.2335	2	22.4298	1	A_21_P0007647	TCONS_00020608	XLOC_009926		hs|12q24.31
1347		2.02644	28.078	1	114.389	2	1.27506	28.078	1	67.9515	2	1.44914	28.078	1	76.6656	2	A_33_P3320283				hs|8p21.2
1350	Homo sapiens ubiquitin-conjugating enzyme E2C (UBE2C), transcript variant 6, mRNA [NM_181803]	-0.491471	34637.8	2	24637.8	2	-3.14763	34637.8	2	3908.57	2	-5.18659	34637.8	2	951.109	2	A_24_P297539	NM_181803	UBE2C	NM_181803	hs|20q13.12	Hs.93002	11065	GO:0000075(cell cycle checkpoint)|GO:0000166(nucleotide binding)|GO:0000278(mitotic cell cycle)|GO:0004842(ubiquitin-protein ligase activity)|GO:0005515(protein binding)|GO:0005524(ATP binding)|GO:0005654(nucleoplasm)|GO:0005680(anaphase-promoting complex)|GO:0005829(cytosol)|GO:0006511(ubiquitin-dependent protein catabolic process)|GO:0007049(cell cycle)|GO:0007051(spindle organization)|GO:00070…	ENST00000405520	THC2609525
1359	Homo sapiens mRNA for OK/SW-CL.58, complete cds. [AB064667]	0.969455	67.8135	2	132.786	2	1.2166	67.8135	2	157.598	2	1.4403	67.8135	2	184.03	2	A_33_P3383205	AB064667	OK/SW-CL.58	AB064667	hs|13q12.3	Hs.683432	100131766			THC2487439
1362	Homo sapiens mucin 22 (MUC22), mRNA [NM_001198815]	3.22102	8.65456	0	80.6992	2	0.839466	8.65456	0	15.4864	1	1.91085	8.65456	0	32.5437	1	A_33_P3214914	NM_001198815	MUC22	NM_001198815	hs|6p21.33	Hs.582967	100507679	GO:0016020(membrane)|GO:0016021(integral to membrane)
1364	Homo sapiens minichromosome maintenance complex component 7 (MCM7), transcript variant 2, mRNA [NM_182776]	-0.924214	50519.2	2	26622	2	-1.85802	50519.2	2	13935.9	2	-1.63874	50519.2	2	16223.5	2	A_23_P93690	NM_182776	MCM7	NM_182776	hs|7q22.1	Hs.438720	4176	GO:0000075(cell cycle checkpoint)|GO:0000082(G1/S transition of mitotic cell cycle)|GO:0000084(S phase of mitotic cell cycle)|GO:0000166(nucleotide binding)|GO:0000216(M/G1 transition of mitotic cell cycle)|GO:0000278(mitotic cell cycle)|GO:0000785(chromatin)|GO:0003677(DNA binding)|GO:0003697(single-stranded DNA binding)|GO:0004003(ATP-dependent DNA helicase activity)|GO:0005515(protein binding)…	ENST00000303887	NP840387
1376	BROAD Institute lincRNA (XLOC_008366), lincRNA [TCONS_00018097]	-0.169881	8.13261	0	7.22921	0	2.13596	8.13261	0	35.7451	2	1.41676	8.13261	0	21.7129	1	A_21_P0006821	TCONS_00018097	XLOC_008366		hs|10p15.1
1377	Homo sapiens PR domain containing 16 (PRDM16), transcript variant 1, mRNA [NM_022114]	0.393846	3078.75	2	4045.14	2	1.12475	3078.75	2	6713.61	2	0.397556	3078.75	2	4055.55	2	A_32_P225816	NM_022114	PRDM16	NM_022114	hs|1p36.32	Hs.99500	63976	GO:0000122(negative regulation of transcription from RNA polymerase II promoter)|GO:0003713(transcription coactivator activity)|GO:0005515(protein binding)|GO:0005622(intracellular)|GO:0005634(nucleus)|GO:0008270(zinc ion binding)|GO:0017053(transcriptional repressor complex)|GO:0022008(neurogenesis)|GO:0030512(negative regulation of transforming growth factor beta receptor signaling pathway)|GO:…	ENST00000378398	THC2601645
1388	Homo sapiens lysine (K)-specific demethylase 4C (KDM4C), transcript variant 1, mRNA [NM_015061]	0.21661	833.223	2	968.205	2	0.723562	833.223	2	1375.86	2	1.03728	833.223	2	1710.07	2	A_23_P112201	NM_015061	KDM4C	NM_015061	hs|9p24.1	Hs.709425	23081	GO:0000790(nuclear chromatin)|GO:0005634(nucleus)|GO:0006355(regulation of transcription, DNA-dependent)|GO:0008270(zinc ion binding)|GO:0008284(positive regulation of cell proliferation)|GO:0016491(oxidoreductase activity)|GO:0016568(chromatin modification)|GO:0016702(oxidoreductase activity, acting on single donors with incorporation of molecular oxygen, incorporation of two atoms of oxygen)|GO…	ENST00000381309	NP1153784
1391	Homo sapiens epsin 3 (EPN3), mRNA [NM_017957]	0.206506	4602.66	2	5310.96	2	0.93729	4602.66	2	8813.76	2	1.37736	4602.66	2	11957.4	2	A_23_P130027	NM_017957	EPN3	NM_017957	hs|17q21.33	Hs.670090	55040	GO:0005634(nucleus)|GO:0005737(cytoplasm)|GO:0008289(lipid binding)|GO:0030136(clathrin-coated vesicle)|GO:0031410(cytoplasmic vesicle)|GO:0048471(perinuclear region of cytoplasm)	ENST00000268933	THC2471043
1396	Homo sapiens ankyrin repeat and sterile alpha motif domain containing 1B (ANKS1B), transcript variant 2, mRNA [NM_181670]	-0.158304	7.69813	0	6.89812	0	3.88726	7.69813	0	113.911	2	-0.293728	7.69813	0	6.28007	0	A_23_P356717	NM_181670	ANKS1B	NM_181670	hs|12q23.1	Hs.506458	56899	GO:0005634(nucleus)|GO:0005737(cytoplasm)|GO:0005886(plasma membrane)|GO:0014069(postsynaptic density)|GO:0015030(Cajal body)|GO:0030054(cell junction)|GO:0042995(cell projection)|GO:0043197(dendritic spine)|GO:0045202(synapse)|GO:0045211(postsynaptic membrane)|GO:0046875(ephrin receptor binding)	ENST00000549493	THC2461419
1398	Homo sapiens leptin (LEP), mRNA [NM_000230]	2.00126	7.68022	0	30.7477	1	2.06983	7.68022	0	32.2444	2	-0.292654	7.68022	0	6.27013	0	A_24_P397817	NM_000230	LEP	NM_000230	hs|7q32.1	Hs.194236	3952	GO:0000122(negative regulation of transcription from RNA polymerase II promoter)|GO:0001542(ovulation from ovarian follicle)|GO:0001666(response to hypoxia)|GO:0001819(positive regulation of cytokine production)|GO:0001890(placenta development)|GO:0001932(regulation of protein phosphorylation)|GO:0002021(response to dietary excess)|GO:0005179(hormone activity)|GO:0005576(extracellular region)|GO:…	ENST00000308868
1402	Homo sapiens DEAD (Asp-Glu-Ala-Asp) box polypeptide 39B (DDX39B), transcript variant 1, mRNA [NM_004640]	-0.315832	1440.92	2	1157.61	2	-0.874798	1440.92	2	785.775	2	-1.75128	1440.92	2	428.008	2	A_24_P904903	NM_004640	DDX39B	NM_004640	hs|6p21.33	Hs.254042	7919	GO:0000166(nucleotide binding)|GO:0000245(spliceosome assembly)|GO:0000346(transcription export complex)|GO:0000398(nuclear mRNA splicing, via spliceosome)|GO:0003676(nucleic acid binding)|GO:0003723(RNA binding)|GO:0004004(ATP-dependent RNA helicase activity)|GO:0004386(helicase activity)|GO:0005515(protein binding)|GO:0005524(ATP binding)|GO:0005634(nucleus)|GO:0005681(spliceosomal complex)|GO:…	ENST00000415027	THC2583743
1411		0.600436	36.7443	1	55.7108	2	0.565723	36.7443	1	54.3864	2	1.47496	36.7443	1	102.141	2	A_21_P0010936	ENST00000414939	XLOC_l2_001875		hs|10p12.31				ENST00000414939	THC2516554
1415	Homo sapiens long intergenic non-protein coding RNA 467 (LINC00467), non-coding RNA [NR_026761]	-0.353489	2692.21	2	2107.16	2	-0.893917	2692.21	2	1448.82	2	-1.68764	2692.21	2	835.758	2	A_23_P1014	NR_026761	LINC00467	NR_026761	hs|1q32.3		84791			THC2472955
1422	Homo sapiens GINS complex subunit 2 (Psf2 homolog) (GINS2), mRNA [NM_016095]	-1.42711	2566.21	2	954.309	2	-3.53712	2566.21	2	221.062	2	-3.60387	2566.21	2	211.067	2	A_23_P118246	NM_016095	GINS2	NM_016095	hs|16q24.1	Hs.433180	51659	GO:0000084(S phase of mitotic cell cycle)|GO:0000278(mitotic cell cycle)|GO:0005515(protein binding)|GO:0005634(nucleus)|GO:0005654(nucleoplasm)|GO:0006260(DNA replication)|GO:0006271(DNA strand elongation involved in DNA replication)	ENST00000253462	THC2467056
1425	Homo sapiens SLAIN motif family, member 2 (SLAIN2), mRNA [NM_020846]	0.487236	36.4353	1	51.0734	2	1.27553	36.4353	1	88.2055	2	0.722645	36.4353	1	60.1256	2	A_23_P303423	NM_020846	SLAIN2	NM_020846	hs|4p11	Hs.479677	57606	GO:0005813(centrosome)	ENST00000264313	THC2616664
1433	Homo sapiens uncharacterized LOC399821 (FLJ37035), non-coding RNA [NR_033847]	-0.412084	238.683	2	179.379	2	-0.330972	238.683	2	189.753	2	-1.31203	238.683	2	96.1307	2	A_21_P0007119	NR_033847	FLJ37035	NR_033847	hs|10q26.13	Hs.535286			ENST00000527483	THC2649659
1442	Homo sapiens melanocortin 1 receptor (alpha melanocyte stimulating hormone receptor) (MC1R), mRNA [NM_002386]	0.489661	1290.78	2	1812.41	2	1.14058	1290.78	2	2845.78	2	1.08109	1290.78	2	2730.83	2	A_33_P3352767	NM_002386	MC1R	NM_002386	hs|16q24.3	Hs.513829	4157	GO:0004871(signal transducer activity)|GO:0004872(receptor activity)|GO:0004977(melanocortin receptor activity)|GO:0004980(melanocyte-stimulating hormone receptor activity)|GO:0005515(protein binding)|GO:0005886(plasma membrane)|GO:0005887(integral to plasma membrane)|GO:0007187(G-protein signaling, coupled to cyclic nucleotide second messenger)|GO:0007243(intracellular protein kinase cascade)|GO…
1443	602720851F1 NIH_MGC_97 Homo sapiens cDNA clone IMAGE:4837645 5', mRNA sequence [BG772703]	-0.276662	1684.57	2	1390.61	2	-0.843885	1684.57	2	938.542	2	-1.1569	1684.57	2	755.486	2	A_21_P0001800	BC031974	XLOC_002487	BC031974	hs|2q35	Hs.149762			ENST00000421907	THC2675211
1449	Homo sapiens chromatin assembly factor 1, subunit A (p150) (CHAF1A), mRNA [NM_005483]	-0.735169	4707.1	2	2827.78	2	-1.30865	4707.1	2	1900.25	2	-0.911766	4707.1	2	2501.98	2	A_24_P53519	NM_005483	CHAF1A	NM_005483	hs|19p13.3	Hs.79018	10036	GO:0003682(chromatin binding)|GO:0005515(protein binding)|GO:0005634(nucleus)|GO:0005678(chromatin assembly complex)|GO:0006260(DNA replication)|GO:0006281(DNA repair)|GO:0006335(DNA replication-dependent nucleosome assembly)|GO:0006355(regulation of transcription, DNA-dependent)|GO:0006461(protein complex assembly)|GO:0007049(cell cycle)|GO:0031497(chromatin assembly)|GO:0033186(CAF-1 complex)|G…	ENST00000301280	THC2472537
1454	Homo sapiens prostaglandin-endoperoxide synthase 2 (prostaglandin G/H synthase and cyclooxygenase) (PTGS2), mRNA [NM_000963]	-1.39294	418.956	2	159.533	2	-3.167	418.956	2	46.6452	2	-3.80332	418.956	2	30.0091	1	A_24_P250922	NM_000963	PTGS2	NM_000963	hs|1q31.1	Hs.196384	5743	GO:0001516(prostaglandin biosynthetic process)|GO:0004601(peroxidase activity)|GO:0004666(prostaglandin-endoperoxide synthase activity)|GO:0005634(nucleus)|GO:0005737(cytoplasm)|GO:0005783(endoplasmic reticulum)|GO:0005788(endoplasmic reticulum lumen)|GO:0005789(endoplasmic reticulum membrane)|GO:0005792(microsome)|GO:0005901(caveola)|GO:0006633(fatty acid biosynthetic process)|GO:0006692(prostan…	ENST00000490885	THC2462726
1468	Q3X3G3_9ACTN (Q3X3G3) CHAD:Adenylate cyclase, partial (5%) [THC2614847]	-0.792653	41.1703	2	23.7668	1	-1.08223	41.1703	2	19.4447	1	-0.517333	41.1703	2	28.7641	1	A_21_P0002430	THC2614847	XLOC_002066		hs|2p21					THC2614847
1471		0.858918	274.472	2	497.805	2	1.19529	274.472	2	628.519	2	1.04036	274.472	2	564.519	2	A_33_P3349619				hs|2p11.1
1479	PREDICTED: Homo sapiens Ets2 repressor factor-like (LOC390937), mRNA [XM_003403707]	0.493258	333.113	2	468.896	2	0.713762	333.113	2	546.33	2	1.07068	333.113	2	699.68	2	A_33_P3370881	XM_003403707	LOC390937	XM_003403707	hs|19q13.2	Hs.590950	390937			THC2650123
1489	Homo sapiens makorin ring finger protein 1 (MKRN1), transcript variant 2, mRNA [NM_001145125]	0.293077	3200.53	2	3921.45	2	0.494293	3200.53	2	4508.36	2	1.30072	3200.53	2	7884.54	2	A_24_P410627	NM_001145125	MKRN1	NM_001145125	hs|7q34	Hs.728819	23608	GO:0003674(molecular_function)|GO:0003676(nucleic acid binding)|GO:0003682(chromatin binding)|GO:0005575(cellular_component)|GO:0008150(biological_process)|GO:0008270(zinc ion binding)|GO:0016874(ligase activity)|GO:0046872(metal ion binding)	ENST00000496169	THC2471174
1492	Homo sapiens RAD54 homolog B (S. cerevisiae) (RAD54B), transcript variant 1, mRNA [NM_012415]	-0.459819	2057.28	2	1495.8	2	-1.07214	2057.28	2	978.47	2	0.208628	2057.28	2	2377.37	2	A_23_P82738	NM_012415	RAD54B	NM_012415	hs|8q22.1	Hs.30561	25788	GO:0000166(nucleotide binding)|GO:0000724(double-strand break repair via homologous recombination)|GO:0003677(DNA binding)|GO:0003678(DNA helicase activity)|GO:0003724(RNA helicase activity)|GO:0005524(ATP binding)|GO:0005634(nucleus)|GO:0006281(DNA repair)|GO:0006312(mitotic recombination)|GO:0006355(regulation of transcription, DNA-dependent)|GO:0007131(reciprocal meiotic recombination)|GO:0010…	ENST00000546218	THC2472433
1493	BROAD Institute lincRNA (XLOC_003853), lincRNA [TCONS_00009007]	0.434773	36.5278	1	49.3745	2	1.05178	36.5278	1	75.7255	2	1.1294	36.5278	1	79.9113	2	A_21_P0003883	TCONS_00009007	XLOC_003853		hs|4p16.3
1494	DB296219 BNGH42 Homo sapiens cDNA clone BNGH42003641 3', mRNA sequence [DB296219]	-0.11734	54.2938	2	50.0527	2	-0.123223	54.2938	2	49.849	2	-1.43568	54.2938	2	20.0709	1	A_33_P3718274	DB296219	LOC285629	DB296219	hs|5q34	Hs.554279	285629
1501	Homo sapiens nanos homolog 3 (Drosophila) (NANOS3), mRNA [NM_001098622]	-0.271918	1343.14	2	1112.41	2	-0.828892	1343.14	2	756.135	2	-1.15516	1343.14	2	603.093	2	A_24_P703830	NM_001098622	NANOS3	NM_001098622	hs|19p13.13	Hs.127982	342977	GO:0000932(cytoplasmic mRNA processing body)|GO:0003723(RNA binding)|GO:0005634(nucleus)|GO:0005737(cytoplasm)|GO:0006417(regulation of translation)|GO:0006916(anti-apoptosis)|GO:0007275(multicellular organismal development)|GO:0007281(germ cell development)|GO:0007283(spermatogenesis)|GO:0008270(zinc ion binding)|GO:0010494(stress granule)|GO:0030154(cell differentiation)|GO:0046872(metal ion bi…	ENST00000339133
1517	Homo sapiens exosome component 5 (EXOSC5), mRNA [NM_020158]	-0.623895	2876.03	2	1866.3	2	-1.45022	2876.03	2	1052.53	2	-1.52775	2876.03	2	997.461	2	A_24_P211151	NM_020158	EXOSC5	NM_020158	hs|19q13.2	Hs.283741	56915	GO:0000175(3'-5'-exoribonuclease activity)|GO:0000178(exosome (RNase complex))|GO:0000288(nuclear-transcribed mRNA catabolic process, deadenylation-dependent decay)|GO:0003723(RNA binding)|GO:0004532(exoribonuclease activity)|GO:0005515(protein binding)|GO:0005634(nucleus)|GO:0005730(nucleolus)|GO:0005737(cytoplasm)|GO:0005829(cytosol)|GO:0006364(rRNA processing)|GO:0006396(RNA processing)|GO:001…	ENST00000221233	THC2621104
1522	Homo sapiens diffuse panbronchiolitis critical region 1 (DPCR1), mRNA [NM_080870]	2.63692	20.8307	1	129.568	2	0.754159	20.8307	1	35.134	1	-1.56641	20.8307	1	7.0334	0	A_23_P122508	NM_080870	DPCR1	NM_080870	hs|6p21.33	Hs.631993	135656	GO:0016020(membrane)|GO:0016021(integral to membrane)	ENST00000414703	THC2476724
1523	Homo sapiens family with sequence similarity 114, member A1 (FAM114A1), transcript variant 1, mRNA [NM_138389]	0.490197	396.787	2	557.342	2	0.781336	396.787	2	681.967	2	1.24081	396.787	2	937.73	2	A_23_P132915	NM_138389	FAM114A1	NM_138389	hs|4p14	Hs.476517	92689	GO:0005737(cytoplasm)	ENST00000508737	THC2463799
1526	BROAD Institute lincRNA (XLOC_011074), lincRNA [TCONS_00022796]	1.88584	26.0186	1	96.1564	2	0.152574	26.0186	1	28.921	1	-0.408624	26.0186	1	19.6009	1	A_21_P0008462	TCONS_00022796	XLOC_011074		hs|14q24.3
1548	Homo sapiens lectin, galactoside-binding, soluble, 7 (LGALS7), mRNA [NM_002307]	0.240532	2104.73	2	2486.59	2	-1.92853	2104.73	2	552.907	2	0.466356	2104.73	2	2907.93	2	A_24_P238250	NM_002307	LGALS7	NM_002307	hs|19q13.2	Hs.707031	3963		ENST00000314980	THC2472093
1555	BROAD Institute lincRNA (XLOC_000824), lincRNA [TCONS_00001488]	-0.778542	16.9136	1	9.8599	1	1.16232	16.9136	1	37.8557	2	2.00572	16.9136	1	67.9234	2	A_21_P0001499	TCONS_00001488	XLOC_000824		hs|1p33
1575	Homo sapiens AVL9 homolog (S. cerevisiase) (AVL9), mRNA [NM_015060]	0.565532	642.286	2	950.541	2	1.04948	642.286	2	1329.39	2	1.32199	642.286	2	1605.78	2	A_23_P122947	NM_015060	AVL9	NM_015060	hs|7p14.3	Hs.128056	23080	GO:0016020(membrane)|GO:0016021(integral to membrane)	ENST00000470500	THC2472280
1586	Homo sapiens LETM1 domain containing 1 (LETMD1), nuclear gene encoding mitochondrial protein, transcript variant 1, mRNA [NM_015416]	0.226357	3647.22	2	4266.8	2	0.716337	3647.22	2	5992.41	2	1.00409	3647.22	2	7315.14	2	A_23_P117037	NM_015416	LETMD1	NM_015416	hs|12q13.12	Hs.655272	25875	GO:0005515(protein binding)|GO:0005739(mitochondrion)|GO:0005741(mitochondrial outer membrane)|GO:0016020(membrane)|GO:0016021(integral to membrane)	ENST00000550100	THC2566208
1592	Homo sapiens caveolin 1, caveolae protein, 22kDa (CAV1), transcript variant 1, mRNA [NM_001753]	-0.615381	9510.05	2	6207.75	2	-2.19815	9510.05	2	2072.4	2	-3.59378	9510.05	2	787.676	2	A_23_P134454	NM_001753	CAV1	NM_001753	hs|7q31.2	Hs.74034	857	GO:0000122(negative regulation of transcription from RNA polymerase II promoter)|GO:0000139(Golgi membrane)|GO:0000188(inactivation of MAPK activity)|GO:0000299(integral to membrane of membrane fraction)|GO:0001570(vasculogenesis)|GO:0001666(response to hypoxia)|GO:0001937(negative regulation of endothelial cell proliferation)|GO:0001960(negative regulation of cytokine-mediated signaling pathway)…	ENST00000341049	NP1154468
1595	Homo sapiens histone cluster 1, H4h (HIST1H4H), mRNA [NM_003543]	-0.36046	10944.5	2	8524.83	2	-1.01428	10944.5	2	5418.35	2	-0.643433	10944.5	2	7006.52	2	A_23_P323685	NM_003543	HIST1H4H	NM_003543	hs|6p22.2	Hs.591790	8365		ENST00000377727	THC2632910
1597	BROAD Institute lincRNA (XLOC_003156), lincRNA [TCONS_00006533]	3.99131	8.03031	0	127.713	2	0.876973	8.03031	0	14.7478	1	-0.278119	8.03031	0	6.62232	0	A_21_P0003128	THC2742095	XLOC_003156		hs|3p13					THC2742095
1598	UI-H-BI2-aho-h-05-0-UI.s1 NCI_CGAP_Sub4 Homo sapiens cDNA clone IMAGE:2727776 3', mRNA sequence [AW293732]	4.54605	8.05117	0	188.086	2	-0.273384	8.05117	0	6.66135	0	-0.277662	8.05117	0	6.64163	0	A_21_P0004637	ENST00000426374	XLOC_005195	AW293732	hs|6p22.3	Hs.436137			ENST00000426374
1600	BROAD Institute lincRNA (XLOC_013917), lincRNA [TCONS_00029002]	-0.0111144	24.6637	1	24.4744	1	3.43536	24.6637	1	266.811	2	0.471292	24.6637	1	34.1925	2	A_21_P0010235	TCONS_00029002	XLOC_013917		hs|21q22.11
1601	BROAD Institute lincRNA (XLOC_008416), lincRNA [TCONS_00018686]	-0.281155	8.96833	1	7.38033	0	4.7187	8.96833	1	236.147	2	-0.168174	8.96833	1	7.98153	1	A_21_P0007050	TCONS_00018686	XLOC_008416		hs|10p12.1
1605	Homo sapiens zinc finger, HIT-type containing 6 (ZNHIT6), transcript variant 1, mRNA [NM_017953]	-0.505619	3622.58	2	2551.6	2	-0.934411	3622.58	2	1895.54	2	-1.43948	3622.58	2	1335.65	2	A_24_P113686	NM_017953	ZNHIT6	NM_017953	hs|1p22.3	Hs.5111	54680	GO:0000492(box C/D snoRNP assembly)|GO:0005515(protein binding)|GO:0042254(ribosome biogenesis)|GO:0042802(identical protein binding)|GO:0046872(metal ion binding)|GO:0070761(pre-snoRNP complex)	ENST00000370574	THC2462645
1606	Homo sapiens PTPN13-like, Y-linked 2 (PRY2), mRNA [NM_001002758]	-1.37595	51.6693	2	19.9081	1	-1.21448	51.6693	2	22.2658	1	-1.68432	51.6693	2	16.0768	1	A_33_P3419113	NM_001002758	PRY2	NM_001002758	hs|Yq11.223	Hs.632847	442862		ENST00000341740	NP526397
1618	Homo sapiens uncharacterized LOC100506054 (LOC100506054), transcript variant 1, non-coding RNA [NR_038430]	-0.172722	480.101	2	425.93	2	-0.459647	480.101	2	349.112	2	-1.53909	480.101	2	165.204	2	A_21_P0000799	NR_038430	LOC100506054	NR_038430	hs|2p25.3	Hs.606550				THC2529818
1620	BROAD Institute lincRNA (XLOC_006433), lincRNA [TCONS_00013165]	-3.05238	72.0557	2	8.68582	1	-3.38959	72.0557	2	6.87545	0	-3.37048	72.0557	2	6.96709	0	A_21_P0005303	ENST00000440935	XLOC_006433		hs|7p12.3				ENST00000440935	THC2783229
1627	Q3P3H9_9GAMM (Q3P3H9) 4-hydroxybenzoate polyprenyl transferase, proteobacterial, partial (5%) [THC2681113]	-0.5566	137.59	2	93.548	2	-1.17527	137.59	2	60.925	2	-2.01861	137.59	2	33.9567	1	A_21_P0007546	ENST00000551021	XLOC_009723		hs|12q13.11				ENST00000551021	THC2681113
1640	Homo sapiens mucin 1, cell surface associated (MUC1), transcript variant 1, mRNA [NM_002456]	0.589764	1016.61	2	1530	2	1.1308	1016.61	2	2226.17	2	0.912158	1016.61	2	1913.12	2	A_23_P137856	NM_002456	MUC1	NM_002456	hs|1q22	Hs.89603	4582	GO:0005515(protein binding)|GO:0005576(extracellular region)|GO:0005634(nucleus)|GO:0005737(cytoplasm)|GO:0005886(plasma membrane)|GO:0005887(integral to plasma membrane)|GO:0009986(cell surface)|GO:0016324(apical plasma membrane)	ENST00000337604	NP078977
1648	Homo sapiens solute carrier family 5 (sodium/glucose cotransporter), member 11 (SLC5A11), mRNA [NM_052944]	0.0941677	214.467	2	228.932	2	0.628532	214.467	2	331.563	2	1.01672	214.467	2	433.934	2	A_23_P37914	NM_052944	SLC5A11	NM_052944	hs|16p12.1	Hs.164118	115584	GO:0005215(transporter activity)|GO:0005886(plasma membrane)|GO:0006811(ion transport)|GO:0006814(sodium ion transport)|GO:0006915(apoptosis)|GO:0008643(carbohydrate transport)|GO:0015293(symporter activity)|GO:0016020(membrane)|GO:0016021(integral to membrane)|GO:0055085(transmembrane transport)	ENST00000539472	THC2475355
1652	Homo sapiens ring finger protein (C3H2C3 type) 6 (RNF6), transcript variant 1, mRNA [NM_005977]	1.67566	134.496	2	429.669	2	0.64506	134.496	2	210.326	2	1.10705	134.496	2	289.711	2	A_24_P144881	NM_005977	RNF6	NM_005977	hs|13q12.13	Hs.136885	6049	GO:0003677(DNA binding)|GO:0004842(ubiquitin-protein ligase activity)|GO:0005515(protein binding)|GO:0005634(nucleus)|GO:0005737(cytoplasm)|GO:0006355(regulation of transcription, DNA-dependent)|GO:0006511(ubiquitin-dependent protein catabolic process)|GO:0008270(zinc ion binding)|GO:0016567(protein ubiquitination)|GO:0016605(PML body)|GO:0016874(ligase activity)|GO:0030424(axon)|GO:0030517(negat…	ENST00000476347	THC2651120
1653		1.70653	24.2203	1	79.0487	2	2.31361	24.2203	1	120.405	2	-0.67637	24.2203	1	15.1555	1	A_33_P3378412				hs|Xq21.31
1655	Homo sapiens apoptosis-inducing, TAF9-like domain 1 (APITD1), transcript variant A, mRNA [NM_199294]	-0.528301	2162.53	2	1499.44	2	-1.07547	2162.53	2	1026.16	2	-0.713246	2162.53	2	1319.03	2	A_33_P3300395	NM_199294	APITD1	NM_199294	hs|1p36.22	Hs.412311	378708	GO:0000087(M phase of mitotic cell cycle)|GO:0000236(mitotic prometaphase)|GO:0000278(mitotic cell cycle)|GO:0000712(resolution of meiotic recombination intermediates)|GO:0000775(chromosome, centromeric region)|GO:0003677(DNA binding)|GO:0003682(chromatin binding)|GO:0003690(double-stranded DNA binding)|GO:0005515(protein binding)|GO:0005634(nucleus)|GO:0005694(chromosome)|GO:0005829(cytosol)|GO:…	ENST00000309048	THC2480218
1660	BROAD Institute lincRNA (XLOC_007585), lincRNA [TCONS_00016184]	0.577318	118.881	2	177.379	2	1.44465	118.881	2	323.591	2	1.75653	118.881	2	401.68	2	A_21_P0006231	TCONS_00016184	XLOC_007585		hs|9q34.11
1663	Homo sapiens PHD finger protein 20-like 1 (PHF20L1), transcript variant 3, mRNA [NM_198513]	-0.55944	226.169	2	153.471	2	-1.03932	226.169	2	110.044	2	-0.6612	226.169	2	143.019	2	A_24_P403303	NM_198513	PHF20L1	NM_198513	hs|8q24.22	Hs.304362	51105	GO:0008270(zinc ion binding)|GO:0046872(metal ion binding)	ENST00000395374	THC2478413
1670	BROAD Institute lincRNA (XLOC_011016), lincRNA [TCONS_00022740]	-0.216908	491.319	2	422.734	2	-0.68996	491.319	2	304.554	2	-1.13085	491.319	2	224.36	2	A_21_P0008435	TCONS_00022740	XLOC_011016		hs|14q21.3
1678	Homo sapiens cyclin-dependent kinase 1 (CDK1), transcript variant 1, mRNA [NM_001786]	-0.505803	7162.08	2	5044.02	2	-2.84402	7162.08	2	997.481	2	-4.85028	7162.08	2	248.291	2	A_23_P138507	NM_001786	CDK1	NM_001786	hs|10q21.2	Hs.334562	983	GO:0000075(cell cycle checkpoint)|GO:0000082(G1/S transition of mitotic cell cycle)|GO:0000083(regulation of transcription involved in G1/S phase of mitotic cell cycle)|GO:0000086(G2/M transition of mitotic cell cycle)|GO:0000165(MAPKKK cascade)|GO:0000166(nucleotide binding)|GO:0000186(activation of MAPKK activity)|GO:0000187(activation of MAPK activity)|GO:0000226(microtubule cytoskeleton organ…	ENST00000448257	THC2474059
1685	Homo sapiens gap junction protein, beta 5, 31.1kDa (GJB5), mRNA [NM_005268]	0.213596	2074.07	2	2405.04	2	-0.672723	2074.07	2	1301.11	2	-1.35362	2074.07	2	811.602	2	A_23_P35293	NM_005268	GJB5	NM_005268	hs|1p34.3	Hs.198249	2709	GO:0005886(plasma membrane)|GO:0005922(connexon complex)|GO:0007154(cell communication)|GO:0008544(epidermis development)|GO:0016021(integral to membrane)|GO:0030054(cell junction)|GO:0060708(spongiotrophoblast differentiation)|GO:0060713(labyrinthine layer morphogenesis)	ENST00000338513	THC2473715
1686	lysocardiolipin acyltransferase 1 [Source:HGNC Symbol;Acc:26756] [ENST00000319406]	0.257063	24.6869	1	29.502	1	1.80764	24.6869	1	86.4212	2	0.0178949	24.6869	1	24.9951	1	A_24_P66337	ENST00000319406	LCLAT1	AK095284	hs|2p23.1		253558	GO:0003841(1-acylglycerol-3-phosphate O-acyltransferase activity)|GO:0005783(endoplasmic reticulum)|GO:0005789(endoplasmic reticulum membrane)|GO:0007275(multicellular organismal development)|GO:0008152(metabolic process)|GO:0008654(phospholipid biosynthetic process)|GO:0016020(membrane)|GO:0016021(integral to membrane)|GO:0016746(transferase activity, transferring acyl groups)	ENST00000319406	THC2484537
1690	Homo sapiens tripartite motif containing 36 (TRIM36), transcript variant 1, mRNA [NM_018700]	0.543627	87.0983	2	126.957	2	-0.912947	87.0983	2	46.2578	2	-1.82075	87.0983	2	24.6552	1	A_23_P110569	NM_018700	TRIM36	NM_018700	hs|5q22.3	Hs.519514	55521	GO:0001669(acrosomal vesicle)|GO:0005622(intracellular)|GO:0005737(cytoplasm)|GO:0005856(cytoskeleton)|GO:0007340(acrosome reaction)|GO:0008270(zinc ion binding)|GO:0016874(ligase activity)|GO:0031410(cytoplasmic vesicle)|GO:0046872(metal ion binding)	ENST00000282369	THC2470638
1691	BROAD Institute lincRNA (XLOC_002289), lincRNA [TCONS_00003385]	-1.99182	87.5214	2	22.0048	1	-3.65938	87.5214	2	6.92678	0	-3.66402	87.5214	2	6.90454	0	A_21_P0002092	ENST00000457110	XLOC_002289		hs|2q14.1				ENST00000457110
1698	Homo sapiens ATPase, Ca++ transporting, plasma membrane 4 (ATP2B4), transcript variant 2, mRNA [NM_001684]	1.22171	27.7162	1	64.6407	2	1.51731	27.7162	1	79.3395	2	1.79451	27.7162	1	96.1466	2	A_23_P11841	NM_001684	ATP2B4	NM_001684	hs|1q32.1	Hs.343522	493	GO:0000166(nucleotide binding)|GO:0003407(neural retina development)|GO:0005388(calcium-transporting ATPase activity)|GO:0005515(protein binding)|GO:0005516(calmodulin binding)|GO:0005524(ATP binding)|GO:0005886(plasma membrane)|GO:0005887(integral to plasma membrane)|GO:0006754(ATP biosynthetic process)|GO:0006810(transport)|GO:0006812(cation transport)|GO:0007596(blood coagulation)|GO:0016787(h…	ENST00000341360	THC2463999
1699	BROAD Institute lincRNA (XLOC_l2_014048), lincRNA [TCONS_l2_00027518]	-1.20855	61.5722	2	26.6424	1	0.0276194	61.5722	2	62.7623	2	0.336979	61.5722	2	77.7724	2	A_21_P0013456	TCONS_l2_00027518	XLOC_l2_014048
1700	Homo sapiens mitochondrial translational release factor 1 (MTRF1), nuclear gene encoding mitochondrial protein, mRNA [NM_004294]	0.234059	937.972	2	1103.19	2	1.18356	937.972	2	2130.48	2	1.14326	937.972	2	2071.79	2	A_23_P37005	NM_004294	MTRF1	NM_004294	hs|13q14.11	Hs.382176	9617	GO:0003747(translation release factor activity)|GO:0005737(cytoplasm)|GO:0005739(mitochondrion)|GO:0006449(regulation of translational termination)|GO:0016149(translation release factor activity, codon specific)	ENST00000379477	THC2604230
1713	Homo sapiens uncharacterized protein LOC100287482 (LOC100287482), mRNA [NM_001195243]	-0.520551	269.487	2	187.861	2	-0.968258	269.487	2	137.741	2	-1.35359	269.487	2	105.455	2	A_21_P0013271	NM_001195243	LOC100287482	NM_001195243	hs|7q32.1					THC2603339
1717	Homo sapiens cystinosin, lysosomal cystine transporter (CTNS), transcript variant 2, mRNA [NM_004937]	0.358554	197.377	2	253.065	2	1.33024	197.377	2	496.294	2	1.39885	197.377	2	520.465	2	A_33_P3283900	NM_004937	CTNS	NM_004937	hs|17p13.2	Hs.187667	1497	GO:0005764(lysosome)|GO:0005765(lysosomal membrane)|GO:0005769(early endosome)|GO:0005770(late endosome)|GO:0006520(cellular amino acid metabolic process)|GO:0006749(glutathione metabolic process)|GO:0006810(transport)|GO:0007420(brain development)|GO:0015184(L-cystine transmembrane transporter activity)|GO:0015811(L-cystine transport)|GO:0016020(membrane)|GO:0016021(integral to membrane)|GO:0046…		THC2573693
1722	Homo sapiens plexin A2 (PLXNA2), mRNA [NM_025179]	-0.365903	557.448	2	432.57	2	-0.00949112	557.448	2	553.793	2	-1.05596	557.448	2	268.12	2	A_23_P307544	NM_025179	PLXNA2	NM_025179	hs|1q32.2	Hs.497626	5362	GO:0001756(somitogenesis)|GO:0002116(semaphorin receptor complex)|GO:0004872(receptor activity)|GO:0005622(intracellular)|GO:0005886(plasma membrane)|GO:0007275(multicellular organismal development)|GO:0007411(axon guidance)|GO:0016021(integral to membrane)|GO:0017154(semaphorin receptor activity)|GO:0021915(neural tube development)|GO:0021935(cerebellar granule cell precursor tangential migratio…	ENST00000367033	THC2471189
1723	Homo sapiens ADAMTS-like 5 (ADAMTSL5), mRNA [NM_213604]	0.289578	1096.79	2	1340.59	2	1.00843	1096.79	2	2206.44	2	0.204134	1096.79	2	1263.5	2	A_24_P22939	NM_213604	ADAMTSL5	NM_213604	hs|19p13.3	Hs.371674	339366	GO:0004222(metalloendopeptidase activity)|GO:0005576(extracellular region)|GO:0005578(proteinaceous extracellular matrix)|GO:0008270(zinc ion binding)|GO:0031012(extracellular matrix)	ENST00000395467	THC2477262
1742		0.0967834	86.9796	2	93.0148	2	1.06822	86.9796	2	182.382	2	1.0846	86.9796	2	184.466	2	A_33_P3387493				hs|Xp21.1
1744		0.609994	7.72064	0	11.7836	1	4.18774	7.72064	0	140.699	2	-0.283807	7.72064	0	6.34189	0	A_33_P3304998				hs|Xq28
1747	Homo sapiens carbohydrate (N-acetylgalactosamine 4-0) sulfotransferase 14 (CHST14), mRNA [NM_130468]	-0.719459	218.005	2	132.4	2	-1.00178	218.005	2	108.868	2	-0.937474	218.005	2	113.83	2	A_24_P210637	NM_130468	CHST14	NM_130468	hs|15q15.1	Hs.442449	113189	GO:0000139(Golgi membrane)|GO:0001537(N-acetylgalactosamine 4-O-sulfotransferase activity)|GO:0005794(Golgi apparatus)|GO:0016020(membrane)|GO:0016021(integral to membrane)|GO:0016051(carbohydrate biosynthetic process)|GO:0016740(transferase activity)|GO:0042301(phosphate binding)|GO:0050655(dermatan sulfate proteoglycan metabolic process)	ENST00000306243	THC2463810
1756	Homo sapiens chemokine (C-X-C motif) receptor 1 (CXCR1), mRNA [NM_000634]	0.206031	42.4789	2	48.9999	2	0.192439	42.4789	2	48.5404	2	1.47162	42.4789	2	117.808	2	A_23_P67932	NM_000634	CXCR1	NM_000634	hs|2q35	Hs.194778	3577	GO:0002407(dendritic cell chemotaxis)|GO:0004871(signal transducer activity)|GO:0004872(receptor activity)|GO:0004918(interleukin-8 receptor activity)|GO:0004930(G-protein coupled receptor activity)|GO:0004950(chemokine receptor activity)|GO:0005886(plasma membrane)|GO:0006935(chemotaxis)|GO:0006954(inflammatory response)|GO:0007166(cell surface receptor linked signaling pathway)|GO:0007186(G-pro…	ENST00000295683	THC2466945
1757	Homo sapiens agmatine ureohydrolase (agmatinase) (AGMAT), mRNA [NM_024758]	-0.545101	449.211	2	307.864	2	-1.17601	449.211	2	198.809	2	-1.8382	449.211	2	125.631	2	A_23_P103720	NM_024758	AGMAT	NM_024758	hs|1p36.21	Hs.567583	79814	GO:0005739(mitochondrion)|GO:0006595(polyamine metabolic process)|GO:0008295(spermidine biosynthetic process)|GO:0008783(agmatinase activity)|GO:0009446(putrescine biosynthetic process)|GO:0016787(hydrolase activity)|GO:0034641(cellular nitrogen compound metabolic process)|GO:0046872(metal ion binding)	ENST00000375826	THC2482794
1769	Homo sapiens reticulon 4 interacting protein 1 (RTN4IP1), nuclear gene encoding mitochondrial protein, mRNA [NM_032730]	-0.629903	3006.13	2	1942.62	2	-0.897301	3006.13	2	1613.96	2	-1.36449	3006.13	2	1167.5	2	A_23_P122775	NM_032730	RTN4IP1	NM_032730	hs|6q21	Hs.155839	84816	GO:0000166(nucleotide binding)|GO:0005739(mitochondrion)|GO:0008270(zinc ion binding)|GO:0016491(oxidoreductase activity)	ENST00000498091	NP411809
1784	BROAD Institute lincRNA (XLOC_003200), lincRNA [TCONS_00006577]	-1.13068	56.0902	2	25.6164	1	-1.63481	56.0902	2	18.0618	1	-3.00736	56.0902	2	6.97559	0	A_21_P0003144	TCONS_00006577	XLOC_003200		hs|3q13.12
1785	IL3-MT0267-050101-435-F02 MT0267 Homo sapiens cDNA, mRNA sequence [BI018873]	-3.58285	192.184	2	16.0388	1	-4.5916	192.184	2	7.97091	1	-4.78301	192.184	2	6.98049	0	A_21_P0010156	ENST00000436529	XLOC_013905	BI018873	hs|21q21.3	Hs.326404			ENST00000436529	THC2673014
1790	Homo sapiens defective in sister chromatid cohesion 1 homolog (S. cerevisiae) (DSCC1), mRNA [NM_024094]	-0.729031	879.143	2	530.395	2	-2.90154	879.143	2	117.654	2	-4.48784	879.143	2	39.1818	2	A_23_P252740	NM_024094	DSCC1	NM_024094	hs|8q24.12	Hs.315167	79075	GO:0000775(chromosome, centromeric region)|GO:0000785(chromatin)|GO:0003677(DNA binding)|GO:0005515(protein binding)|GO:0005634(nucleus)|GO:0005654(nucleoplasm)|GO:0006275(regulation of DNA replication)|GO:0007049(cell cycle)|GO:0034088(maintenance of mitotic sister chromatid cohesion)|GO:0034421(post-translational protein acetylation)	ENST00000313655	THC2463831
1816	Homo sapiens protease, serine, 50 (PRSS50), mRNA [NM_013270]	2.46084	9.32572	0	51.3416	2	-0.374844	9.32572	0	7.19189	0	-0.327269	9.32572	0	7.43301	0	A_23_P10172	NM_013270	PRSS50	NM_013270	hs|3p21.31	Hs.120365	29122	GO:0004252(serine-type endopeptidase activity)|GO:0004298(threonine-type endopeptidase activity)|GO:0005737(cytoplasm)|GO:0005783(endoplasmic reticulum)|GO:0006508(proteolysis)|GO:0008233(peptidase activity)	ENST00000460241	THC2626280
1817	Q8WSI5_AEDAE (Q8WSI5) Prophenol oxidase, partial (3%) [THC2551759]	0.735029	44.2292	1	73.6165	2	2.00483	44.2292	1	177.509	2	0.0391066	44.2292	1	45.4445	2	A_33_P3424864	ENST00000460041			hs|17q21.32				ENST00000460041	THC2551759
1819	Homo sapiens centromere protein O (CENPO), transcript variant 1, mRNA [NM_024322]	-0.587785	268.363	2	178.559	2	-2.27003	268.363	2	55.6386	2	-2.7873	268.363	2	38.8742	2	A_23_P50990	NM_024322	CENPO	NM_024322	hs|2p23.3	Hs.467898	79172	GO:0000087(M phase of mitotic cell cycle)|GO:0000236(mitotic prometaphase)|GO:0000278(mitotic cell cycle)|GO:0000777(condensed chromosome kinetochore)|GO:0005634(nucleus)|GO:0005654(nucleoplasm)|GO:0005694(chromosome)|GO:0005829(cytosol)|GO:0006334(nucleosome assembly)|GO:0007059(chromosome segregation)|GO:0034080(CenH3-containing nucleosome assembly at centromere)|GO:0051301(cell division)	ENST00000260662	THC2639859
1833	BROAD Institute lincRNA (XLOC_010807), lincRNA [TCONS_00022478]	-0.178431	9.37555	0	8.28483	0	4.01307	9.37555	0	151.374	2	0.956094	9.37555	0	18.189	1	A_21_P0008324	TCONS_00022478	XLOC_010807		hs|14q21.1
1836	Homo sapiens uncharacterized LOC400123 (FLJ42392), non-coding RNA [NR_033877]	-0.33833	357.874	2	283.063	2	-2.04247	357.874	2	86.8735	2	-0.366535	357.874	2	277.583	2	A_33_P3445679	NR_033877	FLJ42392	NR_033877	hs|13q14.11	Hs.577960	400123			THC2627593
1849	Homo sapiens chitinase 3-like 2 (CHI3L2), transcript variant 3, mRNA [NM_001025199]	-0.17855	8.82623	0	7.79878	0	2.32715	8.82623	0	44.2913	2	0.882362	8.82623	0	16.2702	1	A_23_P12082	NM_001025199	CHI3L2	NM_001025199	hs|1p13.3	Hs.514840	1117	GO:0004568(chitinase activity)|GO:0005576(extracellular region)|GO:0005615(extracellular space)|GO:0005975(carbohydrate metabolic process)|GO:0006032(chitin catabolic process)|GO:0016787(hydrolase activity)|GO:0043169(cation binding)	ENST00000369748	THC2639557
1850	Homo sapiens major histocompatibility complex, class I, C (HLA-C), transcript variant 2, mRNA [NM_001243042]	0.73918	173375	2	289402	2	1.00011	173375	2	346776	2	0.671698	173375	2	276177	2	A_33_P3330109	NM_001243042	HLA-C	NM_001243042	hs|6p21.33	Hs.654404	3107	GO:0000139(Golgi membrane)|GO:0002474(antigen processing and presentation of peptide antigen via MHC class I)|GO:0005576(extracellular region)|GO:0005886(plasma membrane)|GO:0005887(integral to plasma membrane)|GO:0006955(immune response)|GO:0012507(ER to Golgi transport vesicle membrane)|GO:0016020(membrane)|GO:0016021(integral to membrane)|GO:0019221(cytokine-mediated signaling pathway)|GO:0019…	ENST00000539307	NP1185402
1855	Homo sapiens late cornified envelope 1B (LCE1B), mRNA [NM_178349]	-2.75831	149.28	2	22.0632	1	-2.85376	149.28	2	20.6506	1	-2.39403	149.28	2	28.4005	1	A_33_P3356816	NM_178349	LCE1B	NM_178349	hs|1q21.3	Hs.375103	353132	GO:0031424(keratinization)	ENST00000360090
1856	Homo sapiens ADP-ribosylation-like factor 6 interacting protein 4 (ARL6IP4), transcript variant 3, mRNA [NM_001002251]	-0.311869	3381.01	2	2723.73	2	-0.702225	3381.01	2	2078.05	2	-1.03924	3381.01	2	1645.14	2	A_33_P3355055	NM_001002251	ARL6IP4	NM_001002251	hs|12q24.31	Hs.103561	51329	GO:0005634(nucleus)|GO:0008380(RNA splicing)	ENST00000442210	NP434144
1876	PREDICTED: Homo sapiens hypothetical LOC100131372 (LOC100131372), miscRNA [XR_108721]	-0.198804	285.062	2	248.367	2	2.30803	285.062	2	1411.64	2	-0.509097	285.062	2	200.302	2	A_33_P3304883	XR_108721	LOC100131372	XR_108721	hs|7p22.3	Hs.704272	100131372			THC2632533
1883	Homo sapiens eomesodermin (EOMES), mRNA [NM_005442]	-1.20686	40.6898	2	17.6272	1	-0.619602	40.6898	2	26.483	1	0.394784	40.6898	2	53.4968	2	A_24_P97374	NM_005442	EOMES	NM_005442	hs|3p24.1	Hs.591663	8320	GO:0001706(endoderm formation)|GO:0001707(mesoderm formation)|GO:0001824(blastocyst development)|GO:0001829(trophectodermal cell differentiation)|GO:0002302(CD8-positive, alpha-beta T cell differentiation involved in immune response)|GO:0003677(DNA binding)|GO:0003700(sequence-specific DNA binding transcription factor activity)|GO:0005622(intracellular)|GO:0005634(nucleus)|GO:0007275(multicellula…	ENST00000535713	THC2631102
1886	Homo sapiens solute carrier family 7 (cationic amino acid transporter, y+ system), member 2 (SLC7A2), transcript variant 2, mRNA [NM_001008539]	-2.19433	77.5753	2	16.9498	1	-3.23212	77.5753	2	8.25577	1	-3.62512	77.5753	2	6.28716	0	A_33_P3316539	NM_001008539	SLC7A2	NM_001008539	hs|8p22	Hs.448520	6542	GO:0000064(L-ornithine transmembrane transporter activity)|GO:0002537(nitric oxide production involved in inflammatory response)|GO:0005289(high affinity arginine transmembrane transporter activity)|GO:0005624(membrane fraction)|GO:0005737(cytoplasm)|GO:0005886(plasma membrane)|GO:0005887(integral to plasma membrane)|GO:0006520(cellular amino acid metabolic process)|GO:0006809(nitric oxide biosyn…	ENST00000004531	THC2526358
1893	Homo sapiens annexin A3 (ANXA3), mRNA [NM_005139]	-0.188533	48230	2	42321.7	2	-0.77445	48230	2	28195.8	2	-1.11104	48230	2	22328.5	2	A_23_P121716	NM_005139	ANXA3	NM_005139	hs|4q21.21	Hs.480042	306	GO:0005509(calcium ion binding)|GO:0005544(calcium-dependent phospholipid binding)|GO:0005737(cytoplasm)|GO:0005886(plasma membrane)|GO:0006909(phagocytosis)|GO:0010595(positive regulation of endothelial cell migration)|GO:0016020(membrane)|GO:0019834(phospholipase A2 inhibitor activity)|GO:0021766(hippocampus development)|GO:0030424(axon)|GO:0030425(dendrite)|GO:0030670(phagocytic vesicle membra…	ENST00000505805	THC2770714
1894	Homo sapiens methylmalonic aciduria (cobalamin deficiency) cblC type, with homocystinuria (MMACHC), mRNA [NM_015506]	-0.486096	296.968	2	212.022	2	-1.08615	296.968	2	139.877	2	-0.787526	296.968	2	172.044	2	A_24_P83586	NM_015506	MMACHC	NM_015506	hs|1p34.1	Hs.13024	25974	GO:0005739(mitochondrion)|GO:0031419(cobalamin binding)	ENST00000401061	NP335786
1903	Homo sapiens coiled-coil domain containing 107 (CCDC107), transcript variant A, mRNA [NM_174923]	0.279878	8836.55	2	10728.4	2	0.46058	8836.55	2	12159.9	2	1.07551	8836.55	2	18622.8	2	A_33_P3312877	NM_174923	CCDC107	NM_174923	hs|9p13.3	Hs.730860	203260	GO:0016020(membrane)|GO:0016021(integral to membrane)	ENST00000327351	THC2477169
1911	Homo sapiens GATA binding protein 4 (GATA4), mRNA [NM_002052]	1.40943	14.1744	1	37.6515	2	1.79475	14.1744	1	49.1788	2	1.54227	14.1744	1	41.2832	2	A_33_P3293456	NM_002052	GATA4	NM_002052	hs|8p23.1	Hs.243987	2626	GO:0000981(sequence-specific DNA binding RNA polymerase II transcription factor activity)|GO:0001701(in utero embryonic development)|GO:0001702(gastrulation with mouth forming second)|GO:0001706(endoderm formation)|GO:0001947(heart looping)|GO:0003181(atrioventricular valve morphogenesis)|GO:0003197(endocardial cushion development)|GO:0003208(cardiac ventricle morphogenesis)|GO:0003215(cardiac ri…	ENST00000259090	THC2464031
1912	Q4RMH3_TETNG (Q4RMH3) Chromosome 10 SCAF15019, whole genome shotgun sequence, complete [THC2652132]	0.54967	57.5407	2	84.2252	2	3.97488	57.5407	2	904.757	2	0.440002	57.5407	2	78.0601	2	A_33_P3416171	THC2652132			hs|14q32.2					THC2652132
1919	BROAD Institute lincRNA (XLOC_011706), lincRNA [TCONS_00024379]	-0.142203	7.90823	0	7.16592	0	-0.269144	7.90823	0	6.56234	0	4.17683	7.90823	0	143.031	2	A_21_P0008927	TCONS_00024379	XLOC_011706		hs|16q12.1
1922	PREDICTED: Homo sapiens killer cell immunoglobulin-like receptor, three domains, long cytoplasmic tail, 1 (KIR3DL1), mRNA [XM_003403406]	-0.865918	136.407	2	74.8463	2	-1.63945	136.407	2	43.784	2	-1.49834	136.407	2	48.2827	2	A_33_P3258478	XM_003403406	KIR3DL1	XM_003403406	hs|19q13.42	Hs.730948	3811	GO:0004872(receptor activity)|GO:0005886(plasma membrane)|GO:0005887(integral to plasma membrane)|GO:0006955(immune response)|GO:0030109(HLA-B specific inhibitory MHC class I receptor activity)|GO:0050776(regulation of immune response)		THC2487187
1925	Homo sapiens chemokine (C-C motif) receptor 8 (CCR8), mRNA [NM_005201]	2.75157	8.03299	0	54.0983	2	0.544361	8.03299	0	11.7151	1	-0.276846	8.03299	0	6.63038	0	A_23_P69012	NM_005201	CCR8	NM_005201	hs|3p22.2	Hs.113222	1237	GO:0004871(signal transducer activity)|GO:0004872(receptor activity)|GO:0004930(G-protein coupled receptor activity)|GO:0004950(chemokine receptor activity)|GO:0005886(plasma membrane)|GO:0005887(integral to plasma membrane)|GO:0006935(chemotaxis)|GO:0006955(immune response)|GO:0007155(cell adhesion)|GO:0007186(G-protein coupled receptor protein signaling pathway)|GO:0007204(elevation of cytosoli…	ENST00000326306	NP1457461
1926	Homo sapiens major histocompatibility complex, class I, J (pseudogene) (HLA-J), non-coding RNA [NR_024240]	0.757439	67044.6	2	113338	2	1.30738	67044.6	2	165929	2	0.711045	67044.6	2	109751	2	A_24_P418044	NR_024240	HLA-J	NR_024240	hs|6p22.1	Hs.720762	3137		ENST00000462773	THC2482705
1928	Homo sapiens myeloid/lymphoid or mixed-lineage leukemia (trithorax homolog, Drosophila); translocated to, 3 (MLLT3), mRNA [NM_004529]	-0.313687	59.9439	2	48.2298	2	1.94805	59.9439	2	231.295	2	-2.19087	59.9439	2	13.1289	1	A_24_P192627	NM_004529	MLLT3	NM_004529	hs|9p21.3	Hs.591085	4300	GO:0005515(protein binding)|GO:0005634(nucleus)|GO:0006355(regulation of transcription, DNA-dependent)|GO:0007379(segment specification)|GO:0009952(anterior/posterior pattern formation)	ENST00000380323	THC2463389
1933	Homo sapiens solute carrier family 46, member 3 (SLC46A3), transcript variant 1, mRNA [NM_181785]	-0.0310542	32.7017	1	32.0053	1	0.961998	32.7017	1	63.7031	2	1.30355	32.7017	1	80.7195	2	A_23_P205074	NM_181785	SLC46A3	NM_181785	hs|13q12.3	Hs.117167	283537	GO:0016020(membrane)|GO:0016021(integral to membrane)|GO:0055085(transmembrane transport)	ENST00000266943	NP1155018
1934	Homo sapiens chromatin assembly factor 1, subunit A (p150) (CHAF1A), mRNA [NM_005483]	-1.05934	276.755	2	132.801	2	-1.33697	276.755	2	109.554	2	-1.44931	276.755	2	101.347	2	A_33_P3416366	NM_005483	CHAF1A	NM_005483	hs|19p13.3	Hs.79018	10036	GO:0003682(chromatin binding)|GO:0005515(protein binding)|GO:0005634(nucleus)|GO:0005678(chromatin assembly complex)|GO:0006260(DNA replication)|GO:0006281(DNA repair)|GO:0006335(DNA replication-dependent nucleosome assembly)|GO:0006355(regulation of transcription, DNA-dependent)|GO:0006461(protein complex assembly)|GO:0007049(cell cycle)|GO:0031497(chromatin assembly)|GO:0033186(CAF-1 complex)|G…	ENST00000344143	THC2515229
1937	Homo sapiens Ras-related associated with diabetes (RRAD), transcript variant 2, mRNA [NM_004165]	0.793472	52.3498	2	90.7348	2	2.29146	52.3498	2	256.279	2	1.02043	52.3498	2	106.193	2	A_24_P262127	NM_004165	RRAD	NM_004165	hs|16q22.1	Hs.1027	6236	GO:0000166(nucleotide binding)|GO:0003924(GTPase activity)|GO:0005515(protein binding)|GO:0005516(calmodulin binding)|GO:0005525(GTP binding)|GO:0005886(plasma membrane)|GO:0006184(GTP catabolic process)|GO:0007165(signal transduction)|GO:0007264(small GTPase mediated signal transduction)|GO:0030308(negative regulation of cell growth)	ENST00000299759	THC2759609
1938	BROAD Institute lincRNA (XLOC_002515), lincRNA [TCONS_00004611]	-2.66684	326.294	2	51.3819	2	-3.07548	326.294	2	38.7077	2	-1.98066	326.294	2	82.6742	2	A_21_P0002549	TCONS_00004611	XLOC_002515		hs|2q37.1
1948	Homo sapiens zinc finger protein 14 (ZNF14), mRNA [NM_021030]	-0.189274	1679.19	2	1472.73	2	-1.11325	1679.19	2	776.211	2	-0.657906	1679.19	2	1064.27	2	A_23_P101811	NM_021030	ZNF14	NM_021030	hs|19p13.11	Hs.659932	7561	GO:0003677(DNA binding)|GO:0005622(intracellular)|GO:0005634(nucleus)|GO:0006355(regulation of transcription, DNA-dependent)|GO:0008270(zinc ion binding)|GO:0046872(metal ion binding)	ENST00000344099	THC2473368
1959	BROAD Institute lincRNA (XLOC_007466), lincRNA [TCONS_00015719]	0.120595	10.8834	1	11.8322	1	-0.0933388	10.8834	1	10.2015	1	1.7534	10.8834	1	36.6935	2	A_21_P0006032	TCONS_00015719	XLOC_007466		hs|9q22.32
1965	Homo sapiens mevalonate (diphospho) decarboxylase (MVD), mRNA [NM_002461]	0.844775	577.236	2	1036.71	2	1.3883	577.236	2	1511.03	2	1.58699	577.236	2	1734.15	2	A_23_P152125	NM_002461	MVD	NM_002461	hs|16q24.3	Hs.252457	4597	GO:0000166(nucleotide binding)|GO:0004163(diphosphomevalonate decarboxylase activity)|GO:0005524(ATP binding)|GO:0005625(soluble fraction)|GO:0005777(peroxisome)|GO:0005782(peroxisomal matrix)|GO:0005829(cytosol)|GO:0006695(cholesterol biosynthetic process)|GO:0008284(positive regulation of cell proliferation)|GO:0008299(isoprenoid biosynthetic process)|GO:0016301(kinase activity)|GO:0016829(lyas…	ENST00000378400	NP1473481
1971	Homo sapiens tumor necrosis factor (ligand) superfamily, member 10 (TNFSF10), transcript variant 1, mRNA [NM_003810]	1.77007	886.355	2	3023.1	2	1.87912	886.355	2	3260.45	2	0.820159	886.355	2	1564.95	2	A_23_P121253	NM_003810	TNFSF10	NM_003810	hs|3q26.31	Hs.478275	8743	GO:0005102(receptor binding)|GO:0005125(cytokine activity)|GO:0005164(tumor necrosis factor receptor binding)|GO:0005515(protein binding)|GO:0005576(extracellular region)|GO:0005615(extracellular space)|GO:0005625(soluble fraction)|GO:0005887(integral to plasma membrane)|GO:0006915(apoptosis)|GO:0006917(induction of apoptosis)|GO:0006919(activation of caspase activity)|GO:0006955(immune response)…	ENST00000241261	THC2507406
1979	Homo sapiens bridging integrator 2 (BIN2), mRNA [NM_016293]	-0.8309	84.6501	2	47.5884	2	-0.23759	84.6501	2	71.7969	2	-1.49316	84.6501	2	30.0705	1	A_23_P162386	NM_016293	BIN2	NM_016293	hs|12q13.13	Hs.14770	51411	GO:0005515(protein binding)|GO:0005737(cytoplasm)	ENST00000544402	NP181429
1981	Homo sapiens estrogen receptor 1 (ESR1), transcript variant 1, mRNA [NM_000125]	1.57236	9.34781	0	27.7996	1	3.62168	9.34781	0	115.065	2	0.450173	9.34781	0	12.771	1	A_23_P309739	NM_000125	ESR1	NM_000125	hs|6q25.1	Hs.208124	2099	GO:0001547(antral ovarian follicle growth)|GO:0002064(epithelial cell development)|GO:0002076(osteoblast development)|GO:0003677(DNA binding)|GO:0003682(chromatin binding)|GO:0003700(sequence-specific DNA binding transcription factor activity)|GO:0003707(steroid hormone receptor activity)|GO:0004872(receptor activity)|GO:0005496(steroid binding)|GO:0005515(protein binding)|GO:0005634(nucleus)|GO:…	ENST00000206249	THC2634931
1985	BROAD Institute lincRNA (XLOC_008370), lincRNA [TCONS_00018105]	-0.483393	100.652	2	71.996	2	-0.903558	100.652	2	53.8054	2	-2.30202	100.652	2	20.4102	1	A_19_P00315529	AF088007	XLOC_008370	AF088007	hs|10p14	Hs.46689				THC2700724
1988	Homo sapiens cathepsin E (CTSE), transcript variant 1, mRNA [NM_001910]	0.280397	315.468	2	383.145	2	0.60141	315.468	2	478.627	2	1.14903	315.468	2	699.598	2	A_23_P10291	NM_001910	CTSE	NM_001910	hs|1q32.1	Hs.644082	1510	GO:0004190(aspartic-type endopeptidase activity)|GO:0005768(endosome)|GO:0006508(proteolysis)|GO:0007586(digestion)|GO:0008233(peptidase activity)|GO:0019886(antigen processing and presentation of exogenous peptide antigen via MHC class II)	ENST00000360218	THC2464156
2000	Homo sapiens solute carrier family 12 (potassium/chloride transporters), member 8 (SLC12A8), transcript variant 1, mRNA [NM_024628]	-1.39512	109.259	2	41.5418	2	-1.3684	109.259	2	42.3185	2	-2.06303	109.259	2	26.1472	1	A_33_P3298861	NM_024628	SLC12A8	NM_024628	hs|3q21.2	Hs.658514	84561	GO:0006811(ion transport)|GO:0006813(potassium ion transport)|GO:0015293(symporter activity)|GO:0016020(membrane)|GO:0016021(integral to membrane)|GO:0055085(transmembrane transport)	ENST00000314584	THC2473485
2006	Homo sapiens chromosome 7 open reading frame 68 (C7orf68), transcript variant 1, mRNA [NM_013332]	-0.409523	4838.39	2	3642.69	2	-0.153129	4838.39	2	4351.15	2	1.943	4838.39	2	18603.8	2	A_23_P20022	NM_013332	HILPDA	NM_013332	hs|7q32.1	Hs.706124	29923	GO:0001819(positive regulation of cytokine production)|GO:0005102(receptor binding)|GO:0005615(extracellular space)|GO:0005811(lipid particle)|GO:0006950(response to stress)|GO:0008284(positive regulation of cell proliferation)|GO:0009986(cell surface)|GO:0010884(positive regulation of lipid storage)|GO:0016020(membrane)|GO:0016021(integral to membrane)|GO:0030141(stored secretory granule)|GO:003…	ENST00000466473	THC2461902
2014	Homo sapiens serine peptidase inhibitor, Kazal type 1 (SPINK1), mRNA [NM_003122]	1.2159	34.4096	1	79.9284	2	1.39866	34.4096	1	90.7232	2	0.694202	34.4096	1	55.6744	2	A_23_P214079	NM_003122	SPINK1	NM_003122	hs|5q32	Hs.407856	6690	GO:0004866(endopeptidase inhibitor activity)|GO:0004867(serine-type endopeptidase inhibitor activity)|GO:0005515(protein binding)|GO:0005576(extracellular region)|GO:0010951(negative regulation of endopeptidase activity)	ENST00000505722	THC2471119
2016	Homo sapiens follicle stimulating hormone receptor (FSHR), transcript variant 1, mRNA [NM_000145]	0.456729	29.429	1	40.3892	2	0.418237	29.429	1	39.3258	2	1.62479	29.429	1	90.7583	2	A_23_P108699	NM_000145	FSHR	NM_000145	hs|2p16.3	Hs.1428	2492	GO:0004871(signal transducer activity)|GO:0004872(receptor activity)|GO:0004963(follicle-stimulating hormone receptor activity)|GO:0005515(protein binding)|GO:0005768(endosome)|GO:0005886(plasma membrane)|GO:0007186(G-protein coupled receptor protein signaling pathway)|GO:0007189(activation of adenylate cyclase activity by G-protein signaling pathway)|GO:0007283(spermatogenesis)|GO:0007292(female…	ENST00000541117	THC2490222
2017	Homo sapiens tumor necrosis factor receptor superfamily, member 14 (TNFRSF14), mRNA [NM_003820]	1.40085	14809.4	2	39105.3	2	2.6281	14809.4	2	91553.5	2	2.88147	14809.4	2	109130	2	A_23_P126908	NM_003820	TNFRSF14	NM_003820	hs|1p36.32	Hs.512898	8764	GO:0004872(receptor activity)|GO:0005031(tumor necrosis factor receptor activity)|GO:0005515(protein binding)|GO:0005886(plasma membrane)|GO:0005887(integral to plasma membrane)|GO:0006955(immune response)|GO:0007166(cell surface receptor linked signaling pathway)|GO:0031295(T cell costimulation)|GO:0033209(tumor necrosis factor-mediated signaling pathway)|GO:0044419(interspecies interaction betw…	ENST00000466750	NP088555
2019		-3.43183	117.036	2	10.8452	1	-4.07935	117.036	2	6.92328	0	-4.08358	117.036	2	6.90301	0	A_21_P0004644	ENST00000414164	XLOC_005260		hs|6p21.32				ENST00000414164
2020		-0.379362	5939.76	2	4566.36	2	-1.07642	5939.76	2	2816.66	2	-1.07558	5939.76	2	2818.29	2	A_33_P3293734				hs|5q15
2040	Homo sapiens lysine (K)-specific demethylase 4C (KDM4C), transcript variant 1, mRNA [NM_015061]	0.232567	824.364	2	968.565	2	0.69008	824.364	2	1330.01	2	1.05092	824.364	2	1707.95	2	A_23_P112201	NM_015061	KDM4C	NM_015061	hs|9p24.1	Hs.709425	23081	GO:0000790(nuclear chromatin)|GO:0005634(nucleus)|GO:0006355(regulation of transcription, DNA-dependent)|GO:0008270(zinc ion binding)|GO:0008284(positive regulation of cell proliferation)|GO:0016491(oxidoreductase activity)|GO:0016568(chromatin modification)|GO:0016702(oxidoreductase activity, acting on single donors with incorporation of molecular oxygen, incorporation of two atoms of oxygen)|GO…	ENST00000381309	NP1153784
2043	Homo sapiens low density lipoprotein receptor-related protein 8, apolipoprotein e receptor (LRP8), transcript variant 2, mRNA [NM_033300]	0.446275	397.629	2	541.777	2	0.598003	397.629	2	601.86	2	1.10827	397.629	2	857.236	2	A_23_P200222	NM_033300	LRP8	NM_033300	hs|1p32.3	Hs.726256	7804	GO:0004872(receptor activity)|GO:0004888(transmembrane receptor activity)|GO:0005509(calcium ion binding)|GO:0005515(protein binding)|GO:0005576(extracellular region)|GO:0005886(plasma membrane)|GO:0005901(caveola)|GO:0006508(proteolysis)|GO:0006629(lipid metabolic process)|GO:0006897(endocytosis)|GO:0007165(signal transduction)|GO:0007596(blood coagulation)|GO:0016021(integral to membrane)|GO:00…	ENST00000306052	THC2470553
2045	Homo sapiens dickkopf homolog 4 (Xenopus laevis) (DKK4), mRNA [NM_014420]	-1.26089	62.4449	2	26.0574	1	-0.511002	62.4449	2	43.8198	2	-0.0851041	62.4449	2	58.8679	2	A_23_P94275	NM_014420	DKK4	NM_014420	hs|8p11.21	Hs.159311	27121	GO:0003674(molecular_function)|GO:0005575(cellular_component)|GO:0005576(extracellular region)|GO:0007275(multicellular organismal development)|GO:0030178(negative regulation of Wnt receptor signaling pathway)	ENST00000220812	THC2476268
2052	Homo sapiens transmembrane protein 97 (TMEM97), mRNA [NM_014573]	-0.547718	1636.37	2	1119.44	2	-1.01315	1636.37	2	810.761	2	-1.05091	1636.37	2	789.82	2	A_24_P190168	NM_014573	TMEM97	NM_014573	hs|17q11.2	Hs.199695	27346	GO:0001558(regulation of cell growth)|GO:0005515(protein binding)|GO:0005634(nucleus)|GO:0005737(cytoplasm)|GO:0005764(lysosome)|GO:0005791(rough endoplasmic reticulum)|GO:0005886(plasma membrane)|GO:0016021(integral to membrane)|GO:0031965(nuclear membrane)|GO:0042632(cholesterol homeostasis)	ENST00000336687	THC2467860
2056	BROAD Institute lincRNA (XLOC_l2_012432), lincRNA [TCONS_l2_00025105]	0.436429	20.9817	1	28.3936	1	1.6294	20.9817	1	64.9144	2	0.138781	20.9817	1	23.1004	1	A_21_P0013126	ENST00000431001	XLOC_l2_012432		hs|6p22.3				ENST00000431001	THC2771124
2063	Homo sapiens Ellis van Creveld syndrome 2 (EVC2), transcript variant 1, mRNA [NM_147127]	-0.152226	7.64592	0	6.88026	0	2.27336	7.64592	0	36.9641	2	0.20752	7.64592	0	8.82875	1	A_23_P320225	NM_147127	EVC2	NM_147127	hs|4p16.2	Hs.87306	132884	GO:0005634(nucleus)|GO:0005737(cytoplasm)|GO:0005856(cytoskeleton)|GO:0005886(plasma membrane)|GO:0005929(cilium)|GO:0005932(microtubule basal body)|GO:0007224(smoothened signaling pathway)|GO:0016021(integral to membrane)|GO:0060170(cilium membrane)	ENST00000509670	THC2475404
2067	Homo sapiens FKSG41 (FKSG41) mRNA, complete cds. [AF333762]	3.0858	19.3023	1	163.881	2	1.30342	19.3023	1	47.6406	2	0.659511	19.3023	1	30.489	1	A_24_P15877	AF333762		AF333762	hs|19q13.42					THC2541520
2068	Homo sapiens coiled-coil domain containing 103 (CCDC103), mRNA [NM_213607]	1.77718	33.3325	1	114.249	2	1.11814	33.3325	1	72.3538	2	0.638032	33.3325	1	51.8723	2	A_33_P3257594	NM_213607	CCDC103	NM_213607	hs|17q21.31	Hs.730762	388389		ENST00000357776	THC2515467
2073		5.78883	7.72928	0	427.316	2	1.00717	7.72928	0	15.5356	1	0.587291	7.72928	0	11.6127	1	A_33_P3320415				hs|6q26
2075	BROAD Institute lincRNA (XLOC_006850), lincRNA [TCONS_00014767]	-0.146344	7.75727	0	7.00898	0	2.72865	7.75727	0	51.4178	2	-0.281695	7.75727	0	6.38132	0	A_21_P0005726	TCONS_00014767	XLOC_006850		hs|8q21.11
2079	BROAD Institute lincRNA (XLOC_006407), lincRNA [TCONS_00013775]	-0.144418	7.82273	0	7.07757	0	-0.26691	7.82273	0	6.50145	0	2.68989	7.82273	0	50.4771	2	A_21_P0005488	TCONS_00013775	XLOC_006407		hs|7p14.2
2084	BROAD Institute lincRNA (XLOC_014287), lincRNA [TCONS_00029630]	2.25498	37.8157	1	180.505	2	1.54452	37.8157	1	110.311	2	1.60897	37.8157	1	115.351	2	A_21_P0010428	ENST00000434237	XLOC_014287		hs|22q13.33				ENST00000434237
2087	PREDICTED: Homo sapiens hypothetical LOC100507420, transcript variant 1 (LOC100507420), miscRNA [XR_110876]	0.0983421	100.124	2	107.187	2	0.551297	100.124	2	146.722	2	1.38211	100.124	2	260.973	2	A_21_P0005963	XR_110876	LOC100507420	XR_110876	hs|8p11.23	Hs.149545				THC2626710
2090	Homo sapiens glycosylation dependent cell adhesion molecule 1 (pseudogene) (GLYCAM1), non-coding RNA [NR_003039]	3.52964	8.04461	0	92.9037	2	0.355993	8.04461	0	10.296	1	0.524165	8.04461	0	11.569	1	A_24_P385092	NR_003039	GLYCAM1	NR_003039	hs|12q13.2	Hs.483519	644076	GO:0005886(plasma membrane)|GO:0050776(regulation of immune response)	ENST00000552698	NP584779
2094	BROAD Institute lincRNA (XLOC_014327), lincRNA [TCONS_00029347]	0.615715	140.971	2	216.012	2	1.38305	140.971	2	367.677	2	1.68306	140.971	2	452.668	2	A_19_P00316808	AK124820	LOC100129936	AK124820	hs|22q12.1	Hs.708523
2103	BROAD Institute lincRNA (XLOC_000486), lincRNA [TCONS_00001216]	-4.96955	237.687	2	7.58617	0	-5.11716	237.687	2	6.84838	0	-5.10843	237.687	2	6.88993	0	A_21_P0001396	TCONS_00001216	XLOC_000486		hs|1q25.3
2111	Homo sapiens deleted in liver cancer 1 (DLC1), transcript variant 3, mRNA [NM_024767]	-0.359152	45.8254	2	35.7265	1	-1.32544	45.8254	2	18.2856	1	-0.753982	45.8254	2	27.1728	1	A_23_P112016	NM_024767	DLC1	NM_024767	hs|8p22	Hs.134296	10395	GO:0001725(stress fiber)|GO:0001843(neural tube closure)|GO:0003007(heart morphogenesis)|GO:0005096(GTPase activator activity)|GO:0005100(Rho GTPase activator activity)|GO:0005515(protein binding)|GO:0005622(intracellular)|GO:0005634(nucleus)|GO:0005737(cytoplasm)|GO:0005829(cytosol)|GO:0005884(actin filament)|GO:0005901(caveola)|GO:0005925(focal adhesion)|GO:0006917(induction of apoptosis)|GO:00…	ENST00000517868	THC2485641
2113	Q2T233_BURTA (Q2T233) Amino acid permease, partial (5%) [THC2607163]	-4.85005	222.231	2	7.70534	0	-5.00838	222.231	2	6.90446	0	-4.72528	222.231	2	8.40141	1	A_21_P0005272	ENST00000444158	XLOC_006315	BC039304	hs|7q36.3	Hs.623826			ENST00000444158	THC2607163
2116	Q21RF1_9BURK (Q21RF1) Biotin--acetyl-CoA-carboxylase ligase, partial (6%) [THC2728144]	-0.800345	64.4737	2	37.0216	1	-0.972229	64.4737	2	32.8634	1	-2.26571	64.4737	2	13.4071	1	A_21_P0008352	ENST00000553944	XLOC_010859		hs|14q24.1				ENST00000553944	THC2728144
2120	BROAD Institute lincRNA (XLOC_004416), lincRNA [TCONS_00009990]	4.41702	10.3751	1	221.64	2	1.24558	10.3751	1	24.6008	1	1.40301	10.3751	1	27.4372	1	A_21_P0004262	TCONS_00009990	XLOC_004416		hs|5q13.1
2121	Homo sapiens ubiquitin specific peptidase 26 (USP26), mRNA [NM_031907]	3.98566	8.24291	0	130.582	2	-0.268871	8.24291	0	6.84136	0	-0.241394	8.24291	0	6.97291	0	A_23_P158118	NM_031907	USP26	NM_031907	hs|Xq26.2	Hs.333137	83844	GO:0004221(ubiquitin thiolesterase activity)|GO:0005515(protein binding)|GO:0005634(nucleus)|GO:0006508(proteolysis)|GO:0006511(ubiquitin-dependent protein catabolic process)|GO:0008233(peptidase activity)|GO:0008234(cysteine-type peptidase activity)|GO:0016579(protein deubiquitination)	ENST00000511190	THC2485581
2137	Homo sapiens zinc finger protein 585A (ZNF585A), transcript variant 1, mRNA [NM_152655]	0.252465	100.885	2	120.178	2	1.08272	100.885	2	213.677	2	0.851118	100.885	2	181.986	2	A_24_P267522	NM_152655	ZNF585A	NM_152655	hs|19q13.12	Hs.729172	199704	GO:0003676(nucleic acid binding)|GO:0005622(intracellular)|GO:0005634(nucleus)|GO:0006355(regulation of transcription, DNA-dependent)|GO:0008270(zinc ion binding)|GO:0046872(metal ion binding)	ENST00000292841	THC2464555
2140	Homo sapiens bone morphogenetic protein 4 (BMP4), transcript variant 1, mRNA [NM_001202]	0.274472	276.407	2	334.329	2	1.20036	276.407	2	635.177	2	1.86052	276.407	2	1003.74	2	A_23_P54144	NM_001202	BMP4	NM_001202	hs|14q22.2	Hs.68879	652	GO:0000122(negative regulation of transcription from RNA polymerase II promoter)|GO:0000186(activation of MAPKK activity)|GO:0001525(angiogenesis)|GO:0001541(ovarian follicle development)|GO:0001568(blood vessel development)|GO:0001649(osteoblast differentiation)|GO:0001657(ureteric bud development)|GO:0001658(branching involved in ureteric bud morphogenesis)|GO:0001759(organ induction)|GO:000182…	ENST00000417573	THC2563105
2158	Homo sapiens transmembrane protein 30B (TMEM30B), mRNA [NM_001017970]	0.291012	15897	2	19450	2	0.855696	15897	2	28767.8	2	1.01483	15897	2	32122.6	2	A_32_P129752	NM_001017970	TMEM30B	NM_001017970	hs|14q23.1	Hs.146180	161291	GO:0005515(protein binding)|GO:0016020(membrane)|GO:0016021(integral to membrane)|GO:0070863(positive regulation of protein exit from endoplasmic reticulum)	ENST00000355702	THC2505501
2161	Homo sapiens WD repeat domain 4 (WDR4), transcript variant 2, mRNA [NM_033661]	-0.338746	398.198	2	314.867	2	-1.24144	398.198	2	168.419	2	-1.46959	398.198	2	143.784	2	A_23_P143535	NM_033661	WDR4	NM_033661	hs|21q22.3	Hs.248815	10785	GO:0005515(protein binding)|GO:0005634(nucleus)|GO:0005654(nucleoplasm)|GO:0005737(cytoplasm)|GO:0006400(tRNA modification)|GO:0008176(tRNA (guanine-N7-)-methyltransferase activity)	ENST00000330317	THC2478149
2164	Homo sapiens chemokine (C-X-C motif) ligand 12 (CXCL12), transcript variant 2, mRNA [NM_000609]	-3.79275	113.745	2	8.20734	0	-3.9605	113.745	2	7.30639	0	-3.94189	113.745	2	7.40124	0	A_24_P412156	NM_000609	CXCL12	NM_000609	hs|10q11.21	Hs.522891	6387	GO:0001569(patterning of blood vessels)|GO:0001666(response to hypoxia)|GO:0001667(ameboidal cell migration)|GO:0001764(neuron migration)|GO:0001938(positive regulation of endothelial cell proliferation)|GO:0004871(signal transducer activity)|GO:0005102(receptor binding)|GO:0005576(extracellular region)|GO:0005615(extracellular space)|GO:0005886(plasma membrane)|GO:0006874(cellular calcium ion ho…	ENST00000374429	THC2542832
2178	Q8WLD0_9ROSI (Q8WLD0) NADH dehydrogenase subunit F (Fragment), partial (6%) [THC2649702]	3.61719	8.77806	0	107.716	2	0.478566	8.77806	0	12.231	1	-0.319804	8.77806	0	7.03279	0	A_21_P0001148	ENST00000437598	XLOC_000902		hs|1p22.3				ENST00000437598	THC2649702
2180	Homo sapiens family with sequence similarity 164, member A (FAM164A), mRNA [NM_016010]	-0.177771	8.69562	0	7.68752	0	-0.316861	8.69562	0	6.98097	0	2.62404	8.69562	0	53.6064	2	A_24_P397903	NM_016010	FAM164A	NM_016010	hs|8q21.12	Hs.271876	51101			THC2534233
2193	Homo sapiens histone cluster 1, H2bk (HIST1H2BK), mRNA [NM_080593]	0.239625	4564.02	2	5388.68	2	1.31712	4564.02	2	11372.1	2	1.48837	4564.02	2	12805.3	2	A_33_P3229083	NM_080593	HIST1H2BK	NM_080593	hs|6p22.1	Hs.437275	85236	GO:0000786(nucleosome)|GO:0003677(DNA binding)|GO:0005634(nucleus)|GO:0005694(chromosome)|GO:0006334(nucleosome assembly)|GO:0042742(defense response to bacterium)	ENST00000356950	THC2519663
2204	BROAD Institute lincRNA (XLOC_012083), lincRNA [TCONS_00025806]	-0.399809	51520.1	2	39050.1	2	-0.128438	51520.1	2	47131.7	2	-1.66102	51520.1	2	16291.4	2	A_21_P0009375	TCONS_00025806	XLOC_012083		hs|17p13.2
2208	Homo sapiens Rho GTPase activating protein 30 (ARHGAP30), transcript variant 1, mRNA [NM_001025598]	1.31902	22.6101	1	56.4115	2	1.71917	22.6101	1	74.4431	2	2.2816	22.6101	1	109.934	2	A_23_P35045	NM_001025598	ARHGAP30	NM_001025598	hs|1q23.3	Hs.389374	257106	GO:0005096(GTPase activator activity)|GO:0005622(intracellular)|GO:0005829(cytosol)|GO:0007165(signal transduction)|GO:0007264(small GTPase mediated signal transduction)|GO:0051056(regulation of small GTPase mediated signal transduction)	ENST00000368013	THC2601052
2210	BROAD Institute lincRNA (XLOC_012575), lincRNA [TCONS_00025765]	-0.161237	7.75021	0	6.93069	0	0.48	7.75021	0	10.8096	1	3.47592	7.75021	0	86.2323	2	A_21_P0009364	TCONS_00025765	XLOC_012575		hs|17q25.1
2211	Homo sapiens breast cancer 1, early onset (BRCA1), transcript variant 2, mRNA [NM_007300]	-0.70785	2050.83	2	1255.59	2	-1.85484	2050.83	2	566.98	2	-2.37801	2050.83	2	394.527	2	A_23_P207400	NM_007300	BRCA1	NM_007300	hs|17q21.31	Hs.194143	672	GO:0000151(ubiquitin ligase complex)|GO:0000724(double-strand break repair via homologous recombination)|GO:0000794(condensed nuclear chromosome)|GO:0001726(ruffle)|GO:0003677(DNA binding)|GO:0003684(damaged DNA binding)|GO:0003713(transcription coactivator activity)|GO:0003723(RNA binding)|GO:0004842(ubiquitin-protein ligase activity)|GO:0005515(protein binding)|GO:0005622(intracellular)|GO:0005…	ENST00000412061	NP1475785
2220	Homo sapiens methyltransferase like 14 (METTL14), mRNA [NM_020961]	0.215299	947.731	2	1100.26	2	0.712695	947.731	2	1553.2	2	1.22626	947.731	2	2217.31	2	A_23_P110243	NM_020961	METTL14	NM_020961	hs|4q26	Hs.657806	57721	GO:0001510(RNA methylation)|GO:0005634(nucleus)|GO:0006139(nucleobase, nucleoside, nucleotide and nucleic acid metabolic process)|GO:0008168(methyltransferase activity)|GO:0016422(mRNA (2'-O-methyladenosine-N6-)-methyltransferase activity)|GO:0016740(transferase activity)	ENST00000388822	THC2463259
2230	Homo sapiens glycerol kinase 2 (GK2), mRNA [NM_033214]	3.91574	7.66062	0	115.616	2	-0.264086	7.66062	0	6.3792	0	-0.284209	7.66062	0	6.29083	0	A_23_P144512	NM_033214	GK2	NM_033214	hs|4q21.21	Hs.98008	2712	GO:0000166(nucleotide binding)|GO:0004370(glycerol kinase activity)|GO:0005524(ATP binding)|GO:0005737(cytoplasm)|GO:0005739(mitochondrion)|GO:0005741(mitochondrial outer membrane)|GO:0005975(carbohydrate metabolic process)|GO:0006071(glycerol metabolic process)|GO:0006072(glycerol-3-phosphate metabolic process)|GO:0016020(membrane)|GO:0016740(transferase activity)	ENST00000358842	THC2464565
2231	Homo sapiens Epstein-Barr virus induced 3 (EBI3), mRNA [NM_005755]	1.57672	55.6141	2	165.892	2	0.707123	55.6141	2	90.7926	2	0.438986	55.6141	2	75.3934	2	A_23_P119478	NM_005755	EBI3	NM_005755	hs|19p13.3	Hs.501452	10148	GO:0004896(cytokine receptor activity)|GO:0005125(cytokine activity)|GO:0005576(extracellular region)|GO:0005615(extracellular space)|GO:0005886(plasma membrane)|GO:0006959(humoral immune response)|GO:0019221(cytokine-mediated signaling pathway)|GO:0042088(T-helper 1 type immune response)|GO:0045078(positive regulation of interferon-gamma biosynthetic process)|GO:0045523(interleukin-27 receptor b…	ENST00000221847	THC2737205
2236	DA808148 OCBBF3 Homo sapiens cDNA clone OCBBF3023973 5', mRNA sequence [DA808148]	2.75303	50.5719	2	340.921	2	-1.6351	50.5719	2	16.2815	1	0.474299	50.5719	2	70.2567	2	A_21_P0013545	DA808148	XLOC_l2_014686	DA808148	hs|9q21.11	Hs.628699				THC2685803
2238	Homo sapiens otopetrin 1 (OTOP1), mRNA [NM_177998]	0.807585	266.952	2	467.24	2	1.0522	266.952	2	553.574	2	0.499279	266.952	2	377.338	2	A_33_P3294821	NM_177998	OTOP1	NM_177998	hs|4p16.3	Hs.534544	133060	GO:0005576(extracellular region)|GO:0005615(extracellular space)|GO:0009590(detection of gravity)|GO:0016020(membrane)|GO:0016021(integral to membrane)|GO:0031214(biomineral tissue development)|GO:0042472(inner ear morphogenesis)	ENST00000296358	THC2498265
2243	Homo sapiens long intergenic non-protein coding RNA 324 (LINC00324), non-coding RNA [NR_026951]	2.81361	8.4409	1	59.343	2	2.21208	8.4409	1	39.1102	2	3.57768	8.4409	1	100.781	2	A_23_P362191	NR_026951	LINC00324	NR_026951	hs|17p13.1	Hs.121692	284029		ENST00000315707	THC2476182
2246	BROAD Institute lincRNA (XLOC_006586), lincRNA [TCONS_00013247]	0.581202	17.6302	1	26.3764	1	1.01984	17.6302	1	35.7487	2	-0.55373	17.6302	1	12.0107	1	A_21_P0005330	ENST00000420146	XLOC_006586		hs|7q31.32				ENST00000420146
2252	Homo sapiens relaxin/insulin-like family peptide receptor 1 (RXFP1), mRNA [NM_021634]	-0.139227	8.01344	0	7.27625	0	-0.270436	8.01344	0	6.6437	0	2.43257	8.01344	0	43.2609	2	A_23_P433050	NM_021634	RXFP1	NM_021634	hs|4q32.1	Hs.591686	59350	GO:0004871(signal transducer activity)|GO:0004872(receptor activity)|GO:0004930(G-protein coupled receptor activity)|GO:0005886(plasma membrane)|GO:0007186(G-protein coupled receptor protein signaling pathway)|GO:0007189(activation of adenylate cyclase activity by G-protein signaling pathway)|GO:0007567(parturition)|GO:0016021(integral to membrane)|GO:0030154(cell differentiation)|GO:0030198(extr…	ENST00000448688	NP1460399
2254	Homo sapiens zinc finger, matrin-type 3 (ZMAT3), transcript variant 1, mRNA [NM_022470]	-0.0561047	70.194	2	67.5166	2	1.16125	70.194	2	156.99	2	0.822169	70.194	2	124.107	2	A_23_P113283	NM_022470	ZMAT3	NM_022470	hs|3q26.32	Hs.371609	64393	GO:0003723(RNA binding)|GO:0005622(intracellular)|GO:0005634(nucleus)|GO:0005730(nucleolus)|GO:0006915(apoptosis)|GO:0006917(induction of apoptosis)|GO:0006974(response to DNA damage stimulus)|GO:0008270(zinc ion binding)|GO:0015031(protein transport)|GO:0040008(regulation of growth)|GO:0046872(metal ion binding)	ENST00000432729	THC2472596
2261	Homo sapiens small nucleolar RNA, C/D box 42A (SNORD42A), small nuclear RNA [NR_000014]	-0.383582	64.6977	2	49.5929	2	-1.05708	64.6977	2	31.0939	1	-0.746087	64.6977	2	38.574	2	A_21_P0000214	NR_000014	SNORD42A	NR_000014	hs|17q11.2
2265	Homo sapiens solute carrier family 34 (sodium phosphate), member 2 (SLC34A2), transcript variant 1, mRNA [NM_006424]	-2.2554	36.1073	1	7.56225	0	2.16571	36.1073	1	162.008	2	-1.86548	36.1073	1	9.90897	1	A_23_P133036	NM_006424	SLC34A2	NM_006424	hs|4p15.2	Hs.479372	10568	GO:0001701(in utero embryonic development)|GO:0005436(sodium:phosphate symporter activity)|GO:0005886(plasma membrane)|GO:0005887(integral to plasma membrane)|GO:0006811(ion transport)|GO:0006814(sodium ion transport)|GO:0006817(phosphate transport)|GO:0007568(aging)|GO:0009750(response to fructose stimulus)|GO:0015293(symporter activity)|GO:0015321(sodium-dependent phosphate transmembrane transp…	ENST00000382051	NP1164663
2266	DB087830 TESTI4 Homo sapiens cDNA clone TESTI4035868 5', mRNA sequence [DB087830]	-3.71206	276.707	2	21.1143	1	-2.95432	276.707	2	35.7011	2	-3.55184	276.707	2	23.5944	1	A_21_P0003396	ENST00000506100	XLOC_003671	DB087830	hs|4q27	Hs.585255			ENST00000506100	THC2638979
2267	Homo sapiens colony stimulating factor 3 (granulocyte) (CSF3), transcript variant 1, mRNA [NM_000759]	-3.55175	89.1177	2	7.59941	0	-3.69576	89.1177	2	6.87748	1	-3.69013	89.1177	2	6.90435	0	A_33_P3222424	NM_000759	CSF3	NM_000759	hs|17q21.1	Hs.2233	1440	GO:0005125(cytokine activity)|GO:0005130(granulocyte colony-stimulating factor receptor binding)|GO:0005576(extracellular region)|GO:0005615(extracellular space)|GO:0006955(immune response)|GO:0007275(multicellular organismal development)|GO:0008083(growth factor activity)|GO:0008284(positive regulation of cell proliferation)|GO:0019221(cytokine-mediated signaling pathway)|GO:0019899(enzyme bindi…	ENST00000394148	THC2475184
2276	Homo sapiens lactate dehydrogenase C (LDHC), transcript variant 1, mRNA [NM_002301]	0.0309301	3381.86	2	3455.14	2	-3.51152	3381.86	2	296.54	2	0.0723299	3381.86	2	3555.73	2	A_23_P53039	NM_002301	LDHC	NM_002301	hs|11p15.1	Hs.654377	3948	GO:0000166(nucleotide binding)|GO:0004459(L-lactate dehydrogenase activity)|GO:0005737(cytoplasm)|GO:0006096(glycolysis)|GO:0016491(oxidoreductase activity)|GO:0044262(cellular carbohydrate metabolic process)	ENST00000280704	NP1163338
2277	BROAD Institute lincRNA (XLOC_001873), lincRNA [TCONS_00004035]	-2.79051	53.3743	2	7.71447	0	-1.3029	53.3743	2	21.6331	1	-1.50752	53.3743	2	18.7726	1	A_21_P0002359	TCONS_00004035	XLOC_001873		hs|2q36.1
2282	Homo sapiens PR domain containing 16 (PRDM16), transcript variant 2, mRNA [NM_199454]	0.818974	103.366	2	182.353	2	1.93539	103.366	2	395.355	2	2.51968	103.366	2	592.758	2	A_33_P3382309	NM_199454	PRDM16	NM_199454	hs|1p36.32	Hs.99500	63976	GO:0000122(negative regulation of transcription from RNA polymerase II promoter)|GO:0003713(transcription coactivator activity)|GO:0005515(protein binding)|GO:0005622(intracellular)|GO:0005634(nucleus)|GO:0008270(zinc ion binding)|GO:0017053(transcriptional repressor complex)|GO:0022008(neurogenesis)|GO:0030512(negative regulation of transforming growth factor beta receptor signaling pathway)|GO:…	ENST00000378398	THC2487287
2284	Homo sapiens coiled-coil domain containing 36 (CCDC36), transcript variant 1, mRNA [NM_178173]	3.45905	19.2839	1	212.066	2	-0.330882	19.2839	1	15.3317	1	-1.46397	19.2839	1	6.9903	0	A_23_P362770	NM_178173	CCDC36	NM_178173	hs|3p21.31	Hs.631931	339834		ENST00000296449	NP404710
2288	Homo sapiens WAS protein homolog associated with actin, golgi membranes and microtubules pseudogene 3 (WHAMMP3), non-coding RNA [NR_003521]	0.412032	202.99	2	270.09	2	0.305313	202.99	2	250.832	2	1.37681	202.99	2	527.152	2	A_33_P3317558	NR_003521	WHAMMP3	NR_003521	hs|15q11.2	Hs.729399	339005			THC2480643
2297	Homo sapiens kinesin family member 20A (KIF20A), mRNA [NM_005733]	-0.738239	1147.58	2	687.943	2	-3.09653	1147.58	2	134.164	2	-4.45267	1147.58	2	52.408	2	A_23_P256956	NM_005733	KIF20A	NM_005733	hs|5q31.2	Hs.718626	10112	GO:0000087(M phase of mitotic cell cycle)|GO:0000166(nucleotide binding)|GO:0000278(mitotic cell cycle)|GO:0000910(cytokinesis)|GO:0003777(microtubule motor activity)|GO:0005215(transporter activity)|GO:0005524(ATP binding)|GO:0005654(nucleoplasm)|GO:0005737(cytoplasm)|GO:0005794(Golgi apparatus)|GO:0005856(cytoskeleton)|GO:0005874(microtubule)|GO:0007018(microtubule-based movement)|GO:0015031(pr…	ENST00000502338	THC2467118
2300	Homo sapiens ATG2 autophagy related 2 homolog A (S. cerevisiae) (ATG2A), mRNA [NM_015104]	0.496996	11395	2	16081.5	2	1.07411	11395	2	23991.3	2	0.905773	11395	2	21349.1	2	A_33_P3257312	NM_015104	ATG2A	NM_015104	hs|11q13.1	Hs.370671	23130	GO:0005515(protein binding)	ENST00000227459	THC2465133
2304	BROAD Institute lincRNA (XLOC_l2_005804), lincRNA [TCONS_l2_00010813]	0.31681	88.9512	2	110.795	2	0.593323	88.9512	2	134.202	2	1.02843	88.9512	2	181.442	2	A_21_P0011594	TCONS_l2_00010813	XLOC_l2_006101		hs|17q21.31
2314	Homo sapiens amyotrophic lateral sclerosis 2 (juvenile) (ALS2), transcript variant 1, mRNA [NM_020919]	0.28213	319.692	2	388.742	2	1.0405	319.692	2	657.588	2	0.758269	319.692	2	540.746	2	A_23_P209430	NM_020919	ALS2	NM_020919	hs|2q33.1	Hs.471096	57679	GO:0001701(in utero embryonic development)|GO:0001726(ruffle)|GO:0005085(guanyl-nucleotide exchange factor activity)|GO:0005087(Ran guanyl-nucleotide exchange factor activity)|GO:0005622(intracellular)|GO:0005737(cytoplasm)|GO:0005769(early endosome)|GO:0005792(microsome)|GO:0005813(centrosome)|GO:0005829(cytosol)|GO:0007032(endosome organization)|GO:0007409(axonogenesis)|GO:0008219(cell death)|G…	ENST00000264276	THC2462529
2316	Homo sapiens D-tyrosyl-tRNA deacylase 1 homolog (S. cerevisiae) (DTD1), nuclear gene encoding mitochondrial protein, mRNA [NM_080820]	0.00338605	37123.9	2	37211.2	2	-0.44408	37123.9	2	27288	2	-1.06548	37123.9	2	17738.3	2	A_23_P17512	NM_080820	DTD1	NM_080820	hs|20p11.23	Hs.659442	92675	GO:0005730(nucleolus)|GO:0005737(cytoplasm)|GO:0016788(hydrolase activity, acting on ester bonds)|GO:0019478(D-amino acid catabolic process)	ENST00000377452	THC2533669
2332	Homo sapiens transmembrane protease, serine 3 (TMPRSS3), transcript variant D, mRNA [NM_032405]	-0.221419	5938.18	2	5093.3	2	-0.675349	5938.18	2	3718.37	2	-1.18838	5938.18	2	2605.64	2	A_23_P80162	NM_032405	TMPRSS3	NM_032405	hs|21q22.3	Hs.208600	64699	GO:0004252(serine-type endopeptidase activity)|GO:0005044(scavenger receptor activity)|GO:0005783(endoplasmic reticulum)|GO:0005789(endoplasmic reticulum membrane)|GO:0006508(proteolysis)|GO:0006883(cellular sodium ion homeostasis)|GO:0007605(sensory perception of sound)|GO:0008233(peptidase activity)|GO:0016020(membrane)|GO:0016021(integral to membrane)|GO:0017080(sodium channel regulator activi…	ENST00000478680	NP370840
2335	Homo sapiens glutathione S-transferase mu 3 (brain) (GSTM3), transcript variant 1, mRNA [NM_000849]	-0.810953	2435.93	2	1388.49	2	-1.6794	2435.93	2	760.531	2	-1.86687	2435.93	2	667.853	2	A_23_P12343	NM_000849	GSTM3	NM_000849	hs|1p13.3	Hs.2006	2947	GO:0004364(glutathione transferase activity)|GO:0005625(soluble fraction)|GO:0005737(cytoplasm)|GO:0006749(glutathione metabolic process)|GO:0008065(establishment of blood-nerve barrier)|GO:0008152(metabolic process)|GO:0016740(transferase activity)|GO:0042802(identical protein binding)|GO:0043627(response to estrogen stimulus)	ENST00000488824	THC2487629
2343	Homo sapiens cytoskeleton associated protein 2 (CKAP2), transcript variant 1, mRNA [NM_018204]	-0.492931	305.018	2	216.74	2	-1.68534	305.018	2	94.8394	2	-0.669411	305.018	2	191.784	2	A_24_P99090	NM_018204	CKAP2	NM_018204	hs|13q14.3	Hs.444028	26586	GO:0000922(spindle pole)|GO:0005737(cytoplasm)|GO:0005813(centrosome)|GO:0005874(microtubule)|GO:0006915(apoptosis)|GO:0007049(cell cycle)|GO:0015630(microtubule cytoskeleton)	ENST00000398044	THC2482220
2344	Homo sapiens carboxypeptidase N, polypeptide 2 (CPN2), mRNA [NM_001080513]	-1.51315	21.9811	1	7.70096	0	-0.900792	21.9811	1	11.7729	1	3.25605	21.9811	1	210	2	A_24_P137461	NM_001080513	CPN2	NM_001080513	hs|3q29	Hs.528368	1370	GO:0005576(extracellular region)|GO:0030234(enzyme regulator activity)|GO:0050790(regulation of catalytic activity)|GO:0050821(protein stabilization)	ENST00000323830	THC2479195
2350	Homo sapiens 2'-5'-oligoadenylate synthetase 2, 69/71kDa (OAS2), transcript variant 1, mRNA [NM_016817]	0.988718	4156.75	2	8248.75	2	1.32978	4156.75	2	10448.6	2	0.929335	4156.75	2	7916.11	2	A_23_P204087	NM_016817	OAS2	NM_016817	hs|12q24.13	Hs.414332	4939	GO:0000166(nucleotide binding)|GO:0001730(2'-5'-oligoadenylate synthetase activity)|GO:0003723(RNA binding)|GO:0005524(ATP binding)|GO:0005634(nucleus)|GO:0005737(cytoplasm)|GO:0005739(mitochondrion)|GO:0005783(endoplasmic reticulum)|GO:0005792(microsome)|GO:0005829(cytosol)|GO:0006139(nucleobase, nucleoside, nucleotide and nucleic acid metabolic process)|GO:0006164(purine nucleotide biosynthetic…	ENST00000392583	THC2461916
2355	PREDICTED: Homo sapiens hypothetical LOC100507420, transcript variant 1 (LOC100507420), miscRNA [XR_110876]	-1.17164	115.807	2	51.4083	2	-0.987457	115.807	2	58.4089	2	-0.439368	115.807	2	85.4024	2	A_21_P0014643	XR_110876	LOC100507420	XR_110876	hs|8p11.23	Hs.149545				THC2661800
2364	Homo sapiens guanine deaminase (GDA), transcript variant 2, mRNA [NM_004293]	-0.0282463	812.206	2	796.458	2	-0.740757	812.206	2	486.044	2	-1.75296	812.206	2	240.975	2	A_23_P383258	NM_004293	GDA	NM_004293	hs|9q21.13	Hs.494163	9615	GO:0005622(intracellular)|GO:0005829(cytosol)|GO:0006139(nucleobase, nucleoside, nucleotide and nucleic acid metabolic process)|GO:0006144(purine base metabolic process)|GO:0006195(purine nucleotide catabolic process)|GO:0007399(nervous system development)|GO:0008270(zinc ion binding)|GO:0008892(guanine deaminase activity)|GO:0016787(hydrolase activity)|GO:0046872(metal ion binding)|GO:0055086(nu…	ENST00000238018	THC2602513
2367	Homo sapiens HOX transcript antisense RNA (non-protein coding) (HOTAIR), antisense RNA [NR_003716]	-1.4986	68.0945	2	24.0985	1	-1.38488	68.0945	2	26.0749	1	-3.08191	68.0945	2	8.04203	1	A_21_P0010502	NR_003716	HOTAIR	NR_003716	hs|12q13.13	Hs.197076				THC2620450
2387	BROAD Institute lincRNA (XLOC_011488), lincRNA [TCONS_00023279]	-0.801411	1603.87	2	920.283	2	-2.25147	1603.87	2	336.829	2	-3.68784	1603.87	2	124.457	2	A_21_P0008578	BC034806	XLOC_011488	BC034806	hs|15q21.3	Hs.572321				THC2607451
2393	Homo sapiens uncharacterized LOC338588 (LOC338588), non-coding RNA [NR_015425]	-2.7221	60.5739	2	9.18018	1	-2.63676	60.5739	2	9.73963	1	-2.7639	60.5739	2	8.91805	1	A_19_P00316871	NR_015425	LOC338588	NR_015425	hs|10p15.1	Hs.121365			ENST00000417883	THC2609315
2394	Homo sapiens RNA binding motif, single stranded interacting protein 3 (RBMS3), transcript variant 2, mRNA [NM_014483]	1.2365	76.7666	2	180.883	2	-0.428687	76.7666	2	57.0328	2	0.0325903	76.7666	2	78.5204	2	A_23_P10995	NM_014483	RBMS3	NM_014483	hs|3p24.1	Hs.221436	27303	GO:0000166(nucleotide binding)|GO:0003723(RNA binding)|GO:0005737(cytoplasm)|GO:0043231(intracellular membrane-bounded organelle)	ENST00000497319	THC2488589
2396	PREDICTED: Homo sapiens hypothetical protein LOC100132174 (LOC100132174), mRNA [XM_003118748]	2.59839	17.4396	1	105.616	2	0.746038	17.4396	1	29.2493	1	0.413903	17.4396	1	23.2345	1	A_21_P0013967	XM_003118748	LOC100132174	XM_003118748	hs|17q25.3	Hs.640110				THC2487139
2397	Homo sapiens galactosamine (N-acetyl)-6-sulfate sulfatase (GALNS), mRNA [NM_000512]	0.374361	384.494	2	498.407	2	1.04922	384.494	2	795.679	2	0.917911	384.494	2	726.455	2	A_23_P106562	NM_000512	GALNS	NM_000512	hs|16q24.3	Hs.271383	2588	GO:0003943(N-acetylgalactosamine-4-sulfatase activity)|GO:0005764(lysosome)|GO:0008484(sulfuric ester hydrolase activity)|GO:0016787(hydrolase activity)|GO:0043890(N-acetylgalactosamine-6-sulfatase activity)|GO:0046872(metal ion binding)	ENST00000439266	NP843831
2400	Homo sapiens v-maf musculoaponeurotic fibrosarcoma oncogene homolog G (avian) (MAFG), transcript variant 1, mRNA [NM_002359]	0.634632	10148.1	2	15755.4	2	1.12212	10148.1	2	22089	2	1.4626	10148.1	2	27968.7	2	A_23_P78209	NM_002359	MAFG	NM_002359	hs|17q25.3	Hs.252229	4097	GO:0001701(in utero embryonic development)|GO:0003700(sequence-specific DNA binding transcription factor activity)|GO:0005634(nucleus)|GO:0005654(nucleoplasm)|GO:0006355(regulation of transcription, DNA-dependent)|GO:0007596(blood coagulation)|GO:0030534(adult behavior)|GO:0030641(regulation of cellular pH)|GO:0042127(regulation of cell proliferation)|GO:0043565(sequence-specific DNA binding)|GO:…	ENST00000357736	THC2492272
2401	Homo sapiens binder of sperm protein homolog 1 (BSPH1), mRNA [NM_001128326]	5.73288	7.72529	0	410.851	2	0.566755	7.72529	0	11.4426	1	0.395167	7.72529	0	10.1595	1	A_33_P3320743	NM_001128326	BSPH1	NM_001128326	hs|19q13.33	Hs.651072	100131137	GO:0005576(extracellular region)|GO:0007338(single fertilization)	ENST00000344839
2402	Homo sapiens syntaxin binding protein 6 (amisyn) (STXBP6), mRNA [NM_014178]	-1.09484	7056.03	2	3303.55	2	-2.01875	7056.03	2	1741.23	2	-2.47781	7056.03	2	1266.67	2	A_23_P205713	NM_014178	STXBP6	NM_014178	hs|14q12	Hs.508958	29091	GO:0005737(cytoplasm)|GO:0016020(membrane)|GO:0016021(integral to membrane)|GO:0016192(vesicle-mediated transport)	ENST00000548369	THC2488293
2404	PREDICTED: Homo sapiens serpin peptidase inhibitor, clade A (alpha-1 antiproteinase, antitrypsin), member 2 (SERPINA2), miscRNA [XR_110240]	-0.160396	16.8523	1	15.0791	1	1.1085	16.8523	1	36.3371	2	-0.0664431	16.8523	1	16.0937	1	A_23_P44663	XR_110240	SERPINA2	XR_110240	hs|14q32.13	Hs.666160	390502	GO:0004867(serine-type endopeptidase inhibitor activity)|GO:0005576(extracellular region)|GO:0010951(negative regulation of endopeptidase activity)|GO:0030162(regulation of proteolysis)|GO:0030414(peptidase inhibitor activity)		THC2540570
2407	BROAD Institute lincRNA (XLOC_000387), lincRNA [TCONS_00000297]	-1.48281	19.7784	1	7.07657	0	-0.683665	19.7784	1	12.3137	1	1.47267	19.7784	1	54.8919	2	A_21_P0001014	ENST00000426504	XLOC_000387		hs|1q21.2				ENST00000426504
2409		0.799945	133.656	2	232.699	2	1.06028	133.656	2	278.717	2	1.46232	133.656	2	368.289	2	A_21_P0010767	ENST00000430316	XLOC_l2_001064		hs|1p13.1				ENST00000430316	THC2682662
2412	BROAD Institute lincRNA (XLOC_007764), lincRNA [TCONS_00016395]	-0.141606	7.91779	0	7.17755	0	-0.268096	7.91779	0	6.57505	0	2.20109	7.91779	0	36.408	2	A_21_P0006288	TCONS_00016395	XLOC_007764		hs|9q22.1
2417	Homo sapiens cDNA FLJ33307 fis, clone BNGH42004076. [AK090626]	-0.395017	9.58448	1	7.28881	0	0.760714	9.58448	1	16.2393	1	2.37624	9.58448	1	49.7608	2	A_33_P3245671	AK090626	LOC100127940	AK090626	hs|7p22.3	Hs.638549	100127940		ENST00000514988	THC2485700
2421	Homo sapiens recombination activating gene 2 (RAG2), transcript variant 4, mRNA [NM_001243786]	-0.136294	8.11203	0	7.38076	0	3.42322	8.11203	0	87.0205	2	-0.27325	8.11203	0	6.71233	0	A_21_P0000601	NM_001243786	RAG2	NM_001243786	hs|11p12			GO:0002326(B cell lineage commitment)|GO:0002331(pre-B cell allelic exclusion)|GO:0002358(B cell homeostatic proliferation)|GO:0002360(T cell lineage commitment)|GO:0003677(DNA binding)|GO:0003682(chromatin binding)|GO:0004519(endonuclease activity)|GO:0005546(phosphatidylinositol-4,5-bisphosphate binding)|GO:0005547(phosphatidylinositol-3,4,5-trisphosphate binding)|GO:0005634(nucleus)|GO:0006310…	ENST00000530276	THC2512919
2430	Homo sapiens B-cell CLL/lymphoma 9 (BCL9), mRNA [NM_004326]	-1.07244	399.616	2	190.024	2	-0.31744	399.616	2	320.689	2	-0.921691	399.616	2	210.954	2	A_23_P382602	NM_004326	BCL9	NM_004326	hs|1q21.2	Hs.415209	607	GO:0005515(protein binding)|GO:0005634(nucleus)|GO:0016055(Wnt receptor signaling pathway)|GO:0017015(regulation of transforming growth factor beta receptor signaling pathway)	ENST00000234739	THC2463951
2431	H.sapiens TCRB PS7(10.1) mRNA. [X58330]	-4.77262	207.623	2	7.59582	0	-4.06245	207.623	2	12.4267	1	-3.12523	207.623	2	23.795	1	A_33_P3371810	X58330		X58330	hs|7q34	Hs.382212				NP321560
2433	Homo sapiens discs, large (Drosophila) homolog-associated protein 5 (DLGAP5), transcript variant 1, mRNA [NM_014750]	-0.595564	6515.53	2	4311.89	2	-3.19742	6515.53	2	710.283	2	-5.40395	6515.53	2	153.886	2	A_23_P88331	NM_014750	DLGAP5	NM_014750	hs|14q22.3	Hs.77695	9787	GO:0000087(M phase of mitotic cell cycle)|GO:0004721(phosphoprotein phosphatase activity)|GO:0005515(protein binding)|GO:0005634(nucleus)|GO:0005737(cytoplasm)|GO:0005819(spindle)|GO:0005856(cytoskeleton)|GO:0007049(cell cycle)|GO:0007079(mitotic chromosome movement towards spindle pole)|GO:0007267(cell-cell signaling)|GO:0008283(cell proliferation)|GO:0031616(spindle pole centrosome)|GO:0045842(…	ENST00000247191	THC2759529
2434	Homo sapiens glutamate receptor, ionotropic, kainate 2 (GRIK2), transcript variant 3, mRNA [NM_001166247]	0.165822	24.1139	1	27.0511	1	1.6129	24.1139	1	73.7563	2	-0.99623	24.1139	1	12.0885	1	A_33_P3307147	NM_001166247	GRIK2	NM_001166247	hs|6q16.3	Hs.98262	2898	GO:0001662(behavioral fear response)|GO:0004872(receptor activity)|GO:0005216(ion channel activity)|GO:0005234(extracellular-glutamate-gated ion channel activity)|GO:0005624(membrane fraction)|GO:0005886(plasma membrane)|GO:0005887(integral to plasma membrane)|GO:0006810(transport)|GO:0006811(ion transport)|GO:0006874(cellular calcium ion homeostasis)|GO:0006886(intracellular protein transport)|G…	ENST00000369138	THC2637893
2439	Homo sapiens glutamate receptor, ionotropic, kainate 1 (GRIK1), transcript variant 1, mRNA [NM_000830]	2.82452	9.2653	1	65.6333	2	-0.420889	9.2653	1	6.92085	0	-0.403489	9.2653	1	7.00482	0	A_23_P109286	NM_000830	GRIK1	NM_000830	hs|21q21.3	Hs.664641	2897	GO:0004872(receptor activity)|GO:0005216(ion channel activity)|GO:0005234(extracellular-glutamate-gated ion channel activity)|GO:0005886(plasma membrane)|GO:0005887(integral to plasma membrane)|GO:0006810(transport)|GO:0006811(ion transport)|GO:0007215(glutamate signaling pathway)|GO:0007268(synaptic transmission)|GO:0007399(nervous system development)|GO:0007417(central nervous system developmen…	ENST00000541508	THC2485081
2442	Homo sapiens keratin 80 (KRT80), transcript variant 1, mRNA [NM_182507]	-0.773099	67239.9	2	39346.1	2	-1.25095	67239.9	2	28252.3	2	-1.06404	67239.9	2	32160.1	2	A_24_P331704	NM_182507	KRT80	NM_182507	hs|12q13.13	Hs.140978	144501	GO:0005198(structural molecule activity)|GO:0045095(keratin filament)	ENST00000466011	THC2473687
2448	O55225_MOUSE (O55225) Otogelin, partial (9%) [THC2717626]	3.58898	28.3355	1	340.973	2	0.396068	28.3355	1	37.2871	2	-0.601301	28.3355	1	18.6776	1	A_21_P0010965	ENST00000498332	OTOG	XM_001717531	hs|11p15.1	Hs.688380		GO:0005576(extracellular region)|GO:0005615(extracellular space)|GO:0005886(plasma membrane)|GO:0016324(apical plasma membrane)|GO:0046373(L-arabinose metabolic process)|GO:0046556(alpha-N-arabinofuranosidase activity)	ENST00000498332	THC2717626
2449	BROAD Institute lincRNA (XLOC_013810), lincRNA [TCONS_00028071]	1.82589	17.7742	1	63.014	2	-1.37269	17.7742	1	6.86387	0	-0.575261	17.7742	1	11.9294	1	A_21_P0009916	ENST00000458293	XLOC_013810		hs|20q13.31				ENST00000458293
2455	Homo sapiens major histocompatibility complex, class I, J (pseudogene) (HLA-J), non-coding RNA [NR_024240]	0.866205	64551.3	2	117668	2	1.29332	64551.3	2	158210	2	1.1923	64551.3	2	147510	2	A_24_P418044	NR_024240	HLA-J	NR_024240	hs|6p22.1	Hs.720762	3137		ENST00000462773	THC2482705
2458	Homo sapiens chromosome 9 open reading frame 64 (C9orf64), mRNA [NM_032307]	1.04112	18.2641	1	37.5842	2	0.941973	18.2641	1	35.0881	2	0.788902	18.2641	1	31.5559	1	A_23_P60339	NM_032307	C9orf64	NM_032307	hs|9q21.32	Hs.208914	84267	GO:0003674(molecular_function)|GO:0005575(cellular_component)|GO:0008150(biological_process)	ENST00000314700	THC2473554
2464	Homo sapiens adenylosuccinate lyase (ADSL), transcript variant 1, mRNA [NM_000026]	-0.33462	6857.18	2	5437.7	2	-1.22395	6857.18	2	2935.63	2	-1.52271	6857.18	2	2386.52	2	A_23_P155103	NM_000026	ADSL	NM_000026	hs|22q13.1	Hs.75527	158	GO:0001666(response to hypoxia)|GO:0004018(N6-(1,2-dicarboxyethyl)AMP AMP-lyase (fumarate-forming) activity)|GO:0005625(soluble fraction)|GO:0005737(cytoplasm)|GO:0005739(mitochondrion)|GO:0005829(cytosol)|GO:0006144(purine base metabolic process)|GO:0006164(purine nucleotide biosynthetic process)|GO:0006167(AMP biosynthetic process)|GO:0007584(response to nutrient)|GO:0009060(aerobic respiration…	ENST00000480775	THC2584757
2468	Homo sapiens chromosome 9 open reading frame 30 (C9orf30), transcript variant 1, mRNA [NM_080655]	0.190406	3114.8	2	3554.25	2	0.48866	3114.8	2	4370.5	2	1.03612	3114.8	2	6387.52	2	A_32_P122754	NM_080655	C9orf30	NM_080655	hs|9q31.1	Hs.530272	91283	GO:0042802(identical protein binding)	ENST00000489377	THC2464753
2472	Homo sapiens chromosome 19 open reading frame 71 (C19orf71), mRNA [NM_001135580]	0.127386	16.5294	1	18.0553	1	-0.0531118	16.5294	1	15.9319	1	1.3068	16.5294	1	40.8925	2	A_24_P247286	NM_001135580	C19orf71	NM_001135580	hs|19p13.3	Hs.664978	100128569		ENST00000329493	THC2587292
2478	paraspeckle component 1 [Source:HGNC Symbol;Acc:20320] [ENST00000338910]	-0.336395	461.605	2	365.6	2	-1.95327	461.605	2	119.2	2	-3.25389	461.605	2	48.3895	2	A_33_P3232173	ENST00000338910	PSPC1	BE147842	hs|13q12.11	Hs.721735	55269	GO:0000166(nucleotide binding)|GO:0003723(RNA binding)|GO:0005515(protein binding)|GO:0005634(nucleus)|GO:0005654(nucleoplasm)|GO:0005730(nucleolus)|GO:0005737(cytoplasm)|GO:0006355(regulation of transcription, DNA-dependent)|GO:0016363(nuclear matrix)|GO:0042382(paraspeckles)	ENST00000338910	THC2588989
2479	Homo sapiens zinc finger protein 202 (ZNF202), mRNA [NM_003455]	-0.320233	1307.23	2	1047.02	2	-0.904762	1307.23	2	698.22	2	-1.12412	1307.23	2	599.733	2	A_23_P127652	NM_003455	ZNF202	NM_003455	hs|11q24.1	Hs.112556	7753	GO:0000122(negative regulation of transcription from RNA polymerase II promoter)|GO:0003677(DNA binding)|GO:0003700(sequence-specific DNA binding transcription factor activity)|GO:0005622(intracellular)|GO:0005634(nucleus)|GO:0006366(transcription from RNA polymerase II promoter)|GO:0006629(lipid metabolic process)|GO:0008270(zinc ion binding)|GO:0016032(viral reproduction)|GO:0046872(metal ion b…	ENST00000336139	THC2463990
2484	Homo sapiens guanine nucleotide binding protein-like 3 (nucleolar)-like (GNL3L), transcript variant 2, mRNA [NM_019067]	-0.28224	3744.57	2	3079.21	2	-0.616227	3744.57	2	2442.86	2	-1.08292	3744.57	2	1767.7	2	A_23_P22499	NM_019067	GNL3L	NM_019067	hs|Xp11.22	Hs.654677	54552	GO:0000166(nucleotide binding)|GO:0005515(protein binding)|GO:0005525(GTP binding)|GO:0005622(intracellular)|GO:0005634(nucleus)|GO:0005730(nucleolus)|GO:0005739(mitochondrion)|GO:0042254(ribosome biogenesis)	ENST00000360845	THC2474419
2489	Homo sapiens mRNA; cDNA DKFZp434D1516 (from clone DKFZp434D1516) [AL137284]	0.368657	575.675	2	743.283	2	1.01441	575.675	2	1162.91	2	1.01438	575.675	2	1162.88	2	A_21_P0011648	AL137284	XLOC_l2_006267	AL137284	hs|18p11.21	Hs.548586				NP1168089
2491	Homo sapiens methionyl aminopeptidase 2 (METAP2), mRNA [NM_006838]	-0.122452	712.399	2	654.428	2	-0.677006	712.399	2	445.579	2	-1.17043	712.399	2	316.511	2	A_24_P141736	NM_006838	METAP2	NM_006838	hs|12q22	Hs.444986	10988	GO:0004177(aminopeptidase activity)|GO:0005737(cytoplasm)|GO:0006508(proteolysis)|GO:0008233(peptidase activity)|GO:0008235(metalloexopeptidase activity)|GO:0009987(cellular process)|GO:0016485(protein processing)|GO:0018206(peptidyl-methionine modification)|GO:0031365(N-terminal protein amino acid modification)|GO:0046872(metal ion binding)	ENST00000323666	THC2521081
2496	Homo sapiens prospero homeobox 2 (PROX2), transcript variant 1, mRNA [NM_001243007]	-0.111018	29.4828	1	27.2992	1	0.0800864	29.4828	1	31.1657	1	1.41188	29.4828	1	78.4488	2	A_33_P3311974	NM_001243007	PROX2	NM_001243007	hs|14q24.3	Hs.675293	283571	GO:0003677(DNA binding)|GO:0005634(nucleus)|GO:0006355(regulation of transcription, DNA-dependent)|GO:0007275(multicellular organismal development)	ENST00000556489	NP1459790
2499	Homo sapiens uncharacterized LOC100506472 (LOC100506472), non-coding RNA [NR_040535]	-0.59604	76.9084	2	50.8801	2	1.08215	76.9084	2	162.829	2	0.892396	76.9084	2	142.762	2	A_21_P0014426	NR_040535	LOC100506472	NR_040535	hs|22q13.1					THC2530727
2500	Homo sapiens excision repair cross-complementing rodent repair deficiency, complementation group 2 (ERCC2), transcript variant 1, mRNA [NM_000400]	-0.711899	658.03	2	401.738	2	-2.16273	658.03	2	146.96	2	-1.43836	658.03	2	242.804	2	A_23_P130488	NM_000400	ERCC2	NM_000400	hs|19q13.32	Hs.487294	2068	GO:0000075(cell cycle checkpoint)|GO:0000166(nucleotide binding)|GO:0000441(SSL2-core TFIIH complex)|GO:0000718(nucleotide-excision repair, DNA damage removal)|GO:0001666(response to hypoxia)|GO:0001701(in utero embryonic development)|GO:0003677(DNA binding)|GO:0004003(ATP-dependent DNA helicase activity)|GO:0004386(helicase activity)|GO:0004672(protein kinase activity)|GO:0005515(protein binding…	ENST00000391944	NP1457049
2507	BROAD Institute lincRNA (XLOC_013779), lincRNA [TCONS_00028427]	-0.178238	8.7283	0	7.71391	0	-0.318001	8.7283	0	7.00167	0	4.42063	8.7283	0	186.927	2	A_21_P0010052	TCONS_00028427	XLOC_013779		hs|20q13.13
2518	Homo sapiens SHC SH2-domain binding protein 1 (SHCBP1), mRNA [NM_024745]	-0.702508	1004.38	2	617.194	2	-3.48538	1004.38	2	89.6796	2	-6.9919	1004.38	2	7.8909	1	A_32_P96719	NM_024745	SHCBP1	NM_024745	hs|16q11.2	Hs.123253	79801	GO:0042169(SH2 domain binding)	ENST00000303383	THC2464686
2523	602566178F1 NIH_MGC_77 Homo sapiens cDNA clone IMAGE:4690722 5', mRNA sequence [BG537822]	1.07467	24.0176	1	50.5871	2	1.0711	24.0176	1	50.462	2	0.852082	24.0176	1	43.3543	2	A_21_P0013135	ENST00000417650	XLOC_l2_012748	BG537822	hs|6q24.2	Hs.520436			ENST00000417650	THC2737432
2539	Homo sapiens C1q and tumor necrosis factor related protein 3 (C1QTNF3), transcript variant 2, mRNA [NM_181435]	0.294168	45.4911	2	55.7801	2	-0.0680666	45.4911	2	43.3946	2	1.92376	45.4911	2	172.597	2	A_23_P122068	NM_181435	C1QTNF3	NM_181435	hs|5p13.2	Hs.171929	114899	GO:0005576(extracellular region)|GO:0005581(collagen)	ENST00000513471	THC2470610
2545	Homo sapiens FERM and PDZ domain containing 1 (FRMPD1), mRNA [NM_014907]	-0.157094	7.65596	0	6.86609	0	2.19276	7.65596	0	35.0015	2	-0.289251	7.65596	0	6.26508	0	A_23_P169460	NM_014907	FRMPD1	NM_014907	hs|9p13.2	Hs.163990	22844	GO:0005737(cytoplasm)|GO:0005829(cytosol)|GO:0005856(cytoskeleton)|GO:0005886(plasma membrane)	ENST00000539465	THC2475871
2550	xv20f05.x1 Soares_NFL_T_GBC_S1 Homo sapiens cDNA clone IMAGE:2813697 3', mRNA sequence [AW303563]	-3.5489	80.2605	2	6.85767	0	-3.41387	80.2605	2	7.5305	1	-3.68123	80.2605	2	6.25662	0	A_21_P0004899	ENST00000455554	XLOC_005354	AW303563	hs|6q14.1	Hs.544542			ENST00000455554
2551	Homo sapiens family with sequence similarity 151, member B (FAM151B), mRNA [NM_205548]	0.291293	58.6987	2	71.8318	2	1.14235	58.6987	2	129.571	2	1.84301	58.6987	2	210.586	2	A_33_P3728979	NM_205548	FAM151B	NM_205548	hs|5q14.1	Hs.338182	167555		ENST00000511718	THC2484780
2552	Homo sapiens ARP1 actin-related protein 1 homolog A, centractin alpha (yeast) (ACTR1A), mRNA [NM_005736]	0.0983581	2766.4	2	2961.58	2	0.30255	2766.4	2	3411.87	2	1.13043	2766.4	2	6056.32	2	A_24_P278367	NM_005736	ACTR1A	NM_005736	hs|10q24.32	Hs.153961	10121	GO:0000086(G2/M transition of mitotic cell cycle)|GO:0000166(nucleotide binding)|GO:0000278(mitotic cell cycle)|GO:0005524(ATP binding)|GO:0005737(cytoplasm)|GO:0005813(centrosome)|GO:0005829(cytosol)|GO:0005856(cytoskeleton)|GO:0005869(dynactin complex)|GO:0005875(microtubule associated complex)|GO:0016192(vesicle-mediated transport)	ENST00000487599	THC2569190
2555	Homo sapiens SCL/TAL1 interrupting locus (STIL), transcript variant 1, mRNA [NM_001048166]	-0.36224	452.908	2	352.342	2	-2.07601	452.908	2	107.416	2	-3.72772	452.908	2	34.1864	2	A_24_P214231	NM_001048166	STIL	NM_001048166	hs|1p33	Hs.525198	6491	GO:0000578(embryonic axis specification)|GO:0001701(in utero embryonic development)|GO:0001843(neural tube closure)|GO:0001947(heart looping)|GO:0005737(cytoplasm)|GO:0005813(centrosome)|GO:0005829(cytosol)|GO:0007224(smoothened signaling pathway)|GO:0007275(multicellular organismal development)|GO:0007368(determination of left/right symmetry)|GO:0008283(cell proliferation)|GO:0021915(neural tube…	ENST00000243182	THC2470718
2557	Homo sapiens highly divergent homeobox (HDX), transcript variant 2, mRNA [NM_144657]	-2.89847	51.3692	2	6.88931	0	-3.01143	51.3692	2	6.37046	0	-3.03137	51.3692	2	6.28302	0	A_23_P386364	NM_144657	HDX	NM_144657	hs|Xq21.1	Hs.559546	139324	GO:0003700(sequence-specific DNA binding transcription factor activity)|GO:0005634(nucleus)|GO:0043565(sequence-specific DNA binding)	ENST00000373177	THC2475818
2558	Homo sapiens estrogen receptor 1 (ESR1), transcript variant 4, mRNA [NM_001122742]	6.12208	7.65451	0	533.146	2	0.20736	7.65451	0	8.8377	1	0.228663	7.65451	0	8.96916	1	A_33_P3379356	NM_001122742	ESR1	NM_001122742	hs|6q25.1	Hs.208124	2099	GO:0001547(antral ovarian follicle growth)|GO:0002064(epithelial cell development)|GO:0002076(osteoblast development)|GO:0003677(DNA binding)|GO:0003682(chromatin binding)|GO:0003700(sequence-specific DNA binding transcription factor activity)|GO:0003707(steroid hormone receptor activity)|GO:0004872(receptor activity)|GO:0005496(steroid binding)|GO:0005515(protein binding)|GO:0005634(nucleus)|GO:…	ENST00000482101	NP076672
2564	Homo sapiens protein tyrosine phosphatase, receptor type, K (PTPRK), transcript variant 2, mRNA [NM_002844]	1.06376	187.645	2	392.248	2	-0.479581	187.645	2	134.576	2	-0.871448	187.645	2	102.566	2	A_33_P3296482	NM_002844	PTPRK	NM_002844	hs|6q22.33	Hs.155919	5796	GO:0004725(protein tyrosine phosphatase activity)|GO:0004872(receptor activity)|GO:0005001(transmembrane receptor protein tyrosine phosphatase activity)|GO:0005515(protein binding)|GO:0005886(plasma membrane)|GO:0005887(integral to plasma membrane)|GO:0005911(cell-cell junction)|GO:0005912(adherens junction)|GO:0006470(protein dephosphorylation)|GO:0007155(cell adhesion)|GO:0007165(signal transdu…	ENST00000495748	NP1473062
2567	Homo sapiens holocarboxylase synthetase (biotin-(proprionyl-CoA-carboxylase (ATP-hydrolysing)) ligase) (HLCS), transcript variant 1, mRNA [NM_000411]	-0.211823	3013.01	2	2601.57	2	-0.169463	3013.01	2	2679.09	2	-1.25079	3013.01	2	1266.13	2	A_23_P304991	NM_000411	HLCS	NM_000411	hs|21q22.13	Hs.371350	3141	GO:0000166(nucleotide binding)|GO:0000785(chromatin)|GO:0004077(biotin-[acetyl-CoA-carboxylase] ligase activity)|GO:0004078(biotin-[methylcrotonoyl-CoA-carboxylase] ligase activity)|GO:0004079(biotin-[methylmalonyl-CoA-carboxytransferase] ligase activity)|GO:0004080(biotin-[propionyl-CoA-carboxylase (ATP-hydrolyzing)] ligase activity)|GO:0005524(ATP binding)|GO:0005625(soluble fraction)|GO:000565…	ENST00000399120	THC2705572
2570	placental growth factor [Source:HGNC Symbol;Acc:8893] [ENST00000405431]	2.37057	14.8845	1	76.9743	2	0.520752	14.8845	1	21.3548	1	1.13918	14.8845	1	32.7839	2	A_33_P3406778	ENST00000405431	PGF	AK023843	hs|14q24.3	Hs.252820	5228	GO:0001525(angiogenesis)|GO:0005576(extracellular region)|GO:0007165(signal transduction)|GO:0007267(cell-cell signaling)|GO:0007275(multicellular organismal development)|GO:0008083(growth factor activity)|GO:0008201(heparin binding)|GO:0008284(positive regulation of cell proliferation)|GO:0016020(membrane)|GO:0030154(cell differentiation)|GO:0048010(vascular endothelial growth factor receptor si…	ENST00000405431	THC2496254
2577	Homo sapiens proline-rich coiled-coil 1 (PRRC1), mRNA [NM_130809]	0.177129	1702.45	2	1924.85	2	0.497845	1702.45	2	2404.04	2	1.15934	1702.45	2	3802.52	2	A_23_P92948	NM_130809	PRRC1	NM_130809	hs|5q23.2	Hs.483259	133619	GO:0005794(Golgi apparatus)	ENST00000330542	THC2776777
2592	BROAD Institute lincRNA (XLOC_l2_003810), lincRNA [TCONS_l2_00006958]	-0.130457	8.26422	0	7.54971	0	3.20478	8.26422	0	76.197	2	-0.267599	8.26422	0	6.86509	0	A_21_P0011154	TCONS_l2_00006958	XLOC_l2_003810		hs|13q31.1
2594	Homo sapiens cystatin 11 (CST11), transcript variant 1, mRNA [NM_130794]	-2.71226	132.097	2	20.1568	1	-2.99298	132.097	2	16.5927	1	-4.25873	132.097	2	6.90063	0	A_23_P120588	NM_130794	CST11	NM_130794	hs|20p11.21	Hs.128100	140880	GO:0004869(cysteine-type endopeptidase inhibitor activity)|GO:0005634(nucleus)|GO:0005737(cytoplasm)|GO:0030414(peptidase inhibitor activity)|GO:0042742(defense response to bacterium)	ENST00000377009	THC2488847
2595	Homo sapiens versican (VCAN), transcript variant 1, mRNA [NM_004385]	-0.552699	228.252	2	155.609	2	-0.852167	228.252	2	126.44	2	-1.02059	228.252	2	112.508	2	A_23_P144959	NM_004385	VCAN	NM_004385	hs|5q14.3	Hs.643801	1462	GO:0005488(binding)|GO:0005509(calcium ion binding)|GO:0005529(sugar binding)|GO:0005539(glycosaminoglycan binding)|GO:0005540(hyaluronic acid binding)|GO:0005576(extracellular region)|GO:0005578(proteinaceous extracellular matrix)|GO:0005615(extracellular space)|GO:0007155(cell adhesion)|GO:0007275(multicellular organismal development)|GO:0007507(heart development)|GO:0008037(cell recognition)|G…	ENST00000512590	THC2510838
2597		-0.236443	99.6782	2	84.6104	2	1.3851	99.6782	2	260.349	2	-0.575822	99.6782	2	66.8745	2	A_33_P3323934				hs|11q21
2598	Homo sapiens small nucleolar RNA, C/D box 121A (SNORD121A), small nucleolar RNA [NR_003685]	-0.0316297	42.084	2	41.1714	2	1.49411	42.084	2	118.547	2	-0.159647	42.084	2	37.6755	2	A_21_P0000460	NR_003685	SNORD121A	NR_003685	hs|9p13.3
2606	Homo sapiens imprinted in Prader-Willi syndrome (non-protein coding) (IPW), non-coding RNA [NR_023915]	1.44838	99.7888	2	272.325	2	1.20557	99.7888	2	230.142	2	1.055	99.7888	2	207.332	2	A_33_P3312807	NR_023915	IPW	NR_023915	hs|15q11.2		3653		ENST00000549804	THC2494510
2607	BROAD Institute lincRNA (XLOC_007504), lincRNA [TCONS_00016117]	2.69044	8.36291	0	53.9834	2	-0.271682	8.36291	0	6.92744	0	-0.249681	8.36291	0	7.0339	0	A_21_P0006201	TCONS_00016117	XLOC_007504		hs|9q31.2
2612	immunoglobulin kappa variable 1D-42 (non-functional) [Source:HGNC Symbol;Acc:5757] [ENST00000390278]	2.25942	25.6138	1	122.639	2	0.587063	25.6138	1	38.4768	2	-0.00226076	25.6138	1	25.5737	1	A_33_P3268664	ENST00000390278			hs|2p11.2				ENST00000390278	NP102941
2614	PREDICTED: Homo sapiens hypothetical LOC100134365 (LOC100134365), miscRNA [XR_112366]	-0.632071	96.6852	2	62.3861	2	-2.02055	96.6852	2	23.8294	1	-2.02437	96.6852	2	23.7665	1	A_33_P3261640	XR_112366	LOC100134365	XR_112366	hs|2q11.2		100134365
2623	Homo sapiens perilipin 3 (PLIN3), transcript variant 1, mRNA [NM_005817]	0.337058	986.643	2	1246.31	2	0.65694	986.643	2	1555.67	2	1.25064	986.643	2	2347.69	2	A_23_P101707	NM_005817	PLIN3	NM_005817	hs|19p13.3	Hs.140452	10226	GO:0005515(protein binding)|GO:0005737(cytoplasm)|GO:0005768(endosome)|GO:0005794(Golgi apparatus)|GO:0005811(lipid particle)|GO:0010008(endosome membrane)|GO:0016020(membrane)|GO:0016192(vesicle-mediated transport)|GO:0043231(intracellular membrane-bounded organelle)	ENST00000221957	THC2512625
2634	HUMRPS7A ribosomal protein {Homo sapiens} (exp=-1; wgp=0; cg=0), partial (65%) [THC2633659]	-0.301078	149.06	2	120.984	2	-0.0405283	149.06	2	144.931	2	-1.23488	149.06	2	63.3324	2	A_33_P3226129	THC2633659			hs|1p36.33					THC2633659
2641	Homo sapiens zinc finger protein 331 (ZNF331), transcript variant 1, mRNA [NM_018555]	-1.60606	25.6052	1	8.41116	0	0.0988448	25.6052	1	27.421	1	1.46796	25.6052	1	70.8319	2	A_33_P3381483	NM_018555	ZNF331	NM_018555	hs|19q13.42	Hs.185674	55422	GO:0003676(nucleic acid binding)|GO:0003677(DNA binding)|GO:0005622(intracellular)|GO:0005634(nucleus)|GO:0006355(regulation of transcription, DNA-dependent)|GO:0008270(zinc ion binding)|GO:0046872(metal ion binding)	ENST00000253144	THC2461752
2646	Homo sapiens histone cluster 2, H2bf (HIST2H2BF), transcript variant 2, mRNA [NM_001161334]	0.207865	4500.49	2	5197.96	2	0.688502	4500.49	2	7253.03	2	1.00028	4500.49	2	9002.71	2	A_33_P3253501	NM_001161334	HIST2H2BF	NM_001161334	hs|1q21.2	Hs.632451	440689	GO:0000786(nucleosome)|GO:0003677(DNA binding)|GO:0005634(nucleus)|GO:0005694(chromosome)|GO:0006334(nucleosome assembly)	ENST00000369167	THC2541318
2660	BROAD Institute lincRNA (XLOC_006820), lincRNA [TCONS_00014735]	3.15013	16.4709	1	146.218	2	0.259332	16.4709	1	19.7144	1	1.67288	16.4709	1	52.5176	2	A_21_P0005710	TCONS_00014735	XLOC_006820		hs|8q12.3
2671	BROAD Institute lincRNA (XLOC_l2_010875), lincRNA [TCONS_l2_00020806]	0.642535	8.74444	0	13.6507	1	-0.11273	8.74444	0	8.08717	1	3.8414	8.74444	0	125.345	2	A_21_P0012621	TCONS_l2_00020806	XLOC_l2_010875		hs|4q31.22
2672	BROAD Institute lincRNA (XLOC_009607), lincRNA [TCONS_00019807]	-0.178145	8.70318	0	7.6922	0	-0.316815	8.70318	0	6.98726	0	4.91224	8.70318	0	262.066	2	A_21_P0007423	TCONS_00019807	XLOC_009607		hs|11q25
2673	Homo sapiens olfactory receptor, family 8, subfamily H, member 2 (OR8H2), mRNA [NM_001005200]	0.557888	11.9554	1	17.5997	1	0.528795	11.9554	1	17.2483	1	1.63253	11.9554	1	37.0684	2	A_33_P3300864	NM_001005200	OR8H2	NM_001005200	hs|11q12.1	Hs.553744	390151	GO:0004871(signal transducer activity)|GO:0004872(receptor activity)|GO:0004930(G-protein coupled receptor activity)|GO:0004984(olfactory receptor activity)|GO:0005886(plasma membrane)|GO:0016021(integral to membrane)|GO:0050896(response to stimulus)	ENST00000313503
2684	Homo sapiens ring finger protein 112 (RNF112), mRNA [NM_007148]	0.66949	98.9052	2	157.31	2	1.23693	98.9052	2	233.116	2	1.57345	98.9052	2	294.358	2	A_23_P107116	NM_007148	RNF112	NM_007148	hs|17p11.2	Hs.189482	7732	GO:0003924(GTPase activity)|GO:0005525(GTP binding)|GO:0008270(zinc ion binding)|GO:0046872(metal ion binding)		THC2473038
2685	Homo sapiens inter-alpha-trypsin inhibitor heavy chain family, member 5 (ITIH5), transcript variant 3, mRNA [NM_001001851]	0.179426	189.146	2	214.195	2	-1.20843	189.146	2	81.851	2	-2.01079	189.146	2	46.934	2	A_33_P3420380	NM_001001851	ITIH5	NM_001001851	hs|10p14	Hs.498586	80760	GO:0004867(serine-type endopeptidase inhibitor activity)|GO:0005576(extracellular region)|GO:0030212(hyaluronan metabolic process)|GO:0030414(peptidase inhibitor activity)	ENST00000397146	THC2489437
2697	BROAD Institute lincRNA (XLOC_011746), lincRNA [TCONS_00024429]	0.514116	15.1932	1	21.6977	1	0.988271	15.1932	1	30.1404	1	1.32256	15.1932	1	37.9998	2	A_21_P0008953	TCONS_00024429	XLOC_011746		hs|16q21
2702	BROAD Institute lincRNA (XLOC_009167), lincRNA [TCONS_00019322]	0.477178	70.0561	2	97.5193	2	1.19982	70.0561	2	160.927	2	0.834652	70.0561	2	124.94	2	A_21_P0007219	TCONS_00019322	XLOC_009167		hs|11q13.1
2714	Homo sapiens plexin domain containing 2 (PLXDC2), mRNA [NM_032812]	-3.99106	108.984	2	6.85386	0	-2.93983	108.984	2	14.2032	1	-3.68539	108.984	2	8.47132	1	A_23_P161424	NM_032812	PLXDC2	NM_032812	hs|10p12.31	Hs.658134	84898	GO:0016020(membrane)|GO:0016021(integral to membrane)	ENST00000536022	THC2472164
2720	BROAD Institute lincRNA (XLOC_011223), lincRNA [TCONS_00023378]	0.383661	238.223	2	310.797	2	1.01782	238.223	2	482.366	2	0.618269	238.223	2	365.679	2	A_21_P0008624	TCONS_00023378	XLOC_011223		hs|15q15.1
2722	Q50KB7_MACMU (Q50KB7) Bitter taste receptor T2R62 (Fragment), partial (5%) [THC2657131]	6.31663	7.64817	0	609.609	2	1.33166	7.64817	0	19.2498	1	0.96406	7.64817	0	14.92	1	A_21_P0009455	THC2657131	XLOC_012626		hs|18p11.21					THC2657131
2730	BROAD Institute lincRNA (XLOC_l2_008434), lincRNA [TCONS_l2_00016082]	2.00457	8.65357	1	34.724	1	5.57692	8.65357	1	413.062	2	0.0379463	8.65357	1	8.88419	1	A_19_P00316183	ENST00000413563	XLOC_l2_008434		hs|2q35				ENST00000413563
2747	Homo sapiens proprotein convertase subtilisin/kexin type 6 (PCSK6), transcript variant 3, mRNA [NM_138322]	-0.299915	411.841	2	334.539	2	-1.22307	411.841	2	176.42	2	-1.61193	411.841	2	134.739	2	A_24_P189997	NM_138322	PCSK6	NM_138322	hs|15q26.3	Hs.498494	5046	GO:0004175(endopeptidase activity)|GO:0004252(serine-type endopeptidase activity)|GO:0005576(extracellular region)|GO:0005615(extracellular space)|GO:0005625(soluble fraction)|GO:0005783(endoplasmic reticulum)|GO:0005796(Golgi lumen)|GO:0006508(proteolysis)|GO:0007354(zygotic determination of anterior/posterior axis, embryo)|GO:0007368(determination of left/right symmetry)|GO:0008201(heparin bind…	ENST00000331826	NP518306
2748	Homo sapiens heparanase (HPSE), transcript variant 1, mRNA [NM_006665]	-0.833756	43.452	2	24.3795	1	-0.13022	43.452	2	39.7017	2	-1.67696	43.452	2	13.5892	1	A_21_P0000064	NM_006665	HPSE	NM_006665	hs|4q21.23	Hs.44227		GO:0004566(beta-glucuronidase activity)|GO:0005515(protein binding)|GO:0005576(extracellular region)|GO:0005634(nucleus)|GO:0005764(lysosome)|GO:0005765(lysosomal membrane)|GO:0005975(carbohydrate metabolic process)|GO:0006029(proteoglycan metabolic process)|GO:0007155(cell adhesion)|GO:0007160(cell-matrix adhesion)|GO:0010575(positive regulation vascular endothelial growth factor production)|GO:…	ENST00000405413	THC2519115
2758	Homo sapiens GDP-mannose 4,6-dehydratase (GMDS), mRNA [NM_001500]	-0.104089	4403.64	2	4097.11	2	-0.364585	4403.64	2	3420.27	2	-1.31108	4403.64	2	1774.75	2	A_23_P72068	NM_001500	GMDS	NM_001500	hs|6p25.3	Hs.144496	2762	GO:0000166(nucleotide binding)|GO:0005622(intracellular)|GO:0005737(cytoplasm)|GO:0007219(Notch signaling pathway)|GO:0008446(GDP-mannose 4,6-dehydratase activity)|GO:0016829(lyase activity)|GO:0019673(GDP-mannose metabolic process)|GO:0042351(de novo' GDP-L-fucose biosynthetic process)|GO:0044237(cellular metabolic process)|GO:0050662(coenzyme binding)|GO:0070401(NADP+ binding)	ENST00000530459	THC2699650
2761	Homo sapiens family with sequence similarity 86, member A (FAM86A), transcript variant 1, mRNA [NM_201400]	-0.657772	2058.35	2	1304.7	2	-0.971739	2058.35	2	1049.53	2	-1.58628	2058.35	2	685.487	2	A_33_P3222045	NM_201400	FAM86A	NM_201400	hs|16p13.3	Hs.406461	196483		ENST00000313946	THC2498825
2762	BROAD Institute lincRNA (XLOC_l2_009198), lincRNA [TCONS_l2_00017489]	-0.124978	8.34823	0	7.65547	0	4.50796	8.34823	0	189.943	2	-0.261836	8.34823	0	6.96263	0	A_21_P0012231	ENST00000421051	XLOC_l2_009198	BC021745	hs|21q22.11	Hs.382669			ENST00000421051
2767	Homo sapiens beta-2-microglobulin (B2M), mRNA [NM_004048]	0.800242	187416	2	326365	2	1.20967	187416	2	433465	2	1.21856	187416	2	436145	2	A_23_P37441	NM_004048	B2M	NM_004048	hs|15q21.1	Hs.534255	567	GO:0000139(Golgi membrane)|GO:0002474(antigen processing and presentation of peptide antigen via MHC class I)|GO:0005515(protein binding)|GO:0005576(extracellular region)|GO:0005615(extracellular space)|GO:0005788(endoplasmic reticulum lumen)|GO:0005886(plasma membrane)|GO:0012507(ER to Golgi transport vesicle membrane)|GO:0016032(viral reproduction)|GO:0019221(cytokine-mediated signaling pathway…	ENST00000396754	THC2593660
2772	Homo sapiens necdin homolog (mouse) (NDN), mRNA [NM_002487]	2.41658	8.36363	0	44.6538	2	-0.270189	8.36363	0	6.93521	0	-0.247871	8.36363	0	7.04334	0	A_23_P106405	NM_002487	NDN	NM_002487	hs|15q11.2	Hs.50130	4692	GO:0001764(neuron migration)|GO:0003016(respiratory system process)|GO:0003677(DNA binding)|GO:0005634(nucleus)|GO:0005737(cytoplasm)|GO:0005813(centrosome)|GO:0005829(cytosol)|GO:0006355(regulation of transcription, DNA-dependent)|GO:0007399(nervous system development)|GO:0007413(axonal fasciculation)|GO:0007417(central nervous system development)|GO:0008285(negative regulation of cell prolifera…	ENST00000331837	THC2621803
2773	BROAD Institute lincRNA (XLOC_008935), lincRNA [TCONS_00018595]	0.787504	8.35219	0	14.4166	1	0.694774	8.35219	0	13.5191	1	2.28292	8.35219	0	40.6469	2	A_21_P0007015	TCONS_00018595	XLOC_008935		hs|10q24.33
2795	Homo sapiens long intergenic non-protein coding RNA 467 (LINC00467), non-coding RNA [NR_026761]	-0.455224	2692.17	2	1963.66	2	-1.05591	2692.17	2	1294.91	2	-1.64748	2692.17	2	859.335	2	A_23_P1014	NR_026761	LINC00467	NR_026761	hs|1q32.3		84791			THC2472955
2797	PREDICTED: Homo sapiens hypothetical LOC100505932 (LOC100505932), miscRNA [XR_113037]	-0.916656	300.325	2	159.093	2	-1.14411	300.325	2	135.887	2	-1.57697	300.325	2	100.665	2	A_21_P0014730	XR_113037	LOC100505932	XR_113037	hs|7q21.12					THC2605797
2804	Homo sapiens potassium channel, subfamily K, member 4 (KCNK4), mRNA [NM_033310]	-0.70806	30.8916	1	18.91	1	-0.279497	30.8916	1	25.4509	1	3.73724	30.8916	1	411.967	2	A_33_P3213792	NM_033310	KCNK4	NM_033310	hs|11q13.1	Hs.647233	50801	GO:0005244(voltage-gated ion channel activity)|GO:0005267(potassium channel activity)|GO:0005886(plasma membrane)|GO:0006811(ion transport)|GO:0006813(potassium ion transport)|GO:0007268(synaptic transmission)|GO:0016021(integral to membrane)|GO:0071805(potassium ion transmembrane transport)	ENST00000394525	THC2620705
2805	Homo sapiens ATP/GTP binding protein-like 1 (AGBL1), mRNA [NM_152336]	-1.0967	17.9956	1	8.4145	0	-1.29388	17.9956	1	7.33957	0	2.08937	17.9956	1	76.5824	2	A_33_P3378081	NM_152336	AGBL1	NM_152336	hs|15q25.3	Hs.679833	123624	GO:0004181(metallocarboxypeptidase activity)|GO:0005488(binding)|GO:0005737(cytoplasm)|GO:0005829(cytosol)|GO:0006508(proteolysis)|GO:0008233(peptidase activity)|GO:0008237(metallopeptidase activity)|GO:0008270(zinc ion binding)|GO:0015631(tubulin binding)|GO:0035609(C-terminal protein deglutamylation)|GO:0035610(protein side chain deglutamylation)|GO:0046872(metal ion binding)	ENST00000421325
2808		-0.26843	12.1589	1	10.0946	1	1.54261	12.1589	1	35.4214	1	1.7848	12.1589	1	41.8962	2	A_33_P3240652				hs|Xp22.33
2809	Homo sapiens multiple inositol-polyphosphate phosphatase 1 (MINPP1), transcript variant 1, mRNA [NM_004897]	0.383047	224.219	2	292.403	2	1.10641	224.219	2	482.763	2	1.12762	224.219	2	489.916	2	A_23_P115885	NM_004897	MINPP1	NM_004897	hs|10q23.2	Hs.121260	9562	GO:0001503(ossification)|GO:0003993(acid phosphatase activity)|GO:0004446(multiple inositol-polyphosphate phosphatase activity)|GO:0005783(endoplasmic reticulum)|GO:0005788(endoplasmic reticulum lumen)|GO:0006797(polyphosphate metabolic process)|GO:0008969(phosphohistidine phosphatase activity)|GO:0016787(hydrolase activity)|GO:0030282(bone mineralization)|GO:0030351(inositol-1,3,4,5,6-pentakisph…	ENST00000472891	THC2708764
2813	Homo sapiens UDP-Gal:betaGlcNAc beta 1,3-galactosyltransferase, polypeptide 4 (B3GALT4), mRNA [NM_003782]	0.454222	6229.49	2	8534.67	2	0.916004	6229.49	2	11754.3	2	1.20588	6229.49	2	14370.1	2	A_23_P422071	NM_003782	B3GALT4	NM_003782	hs|6p21.32	Hs.534375	8705	GO:0000139(Golgi membrane)|GO:0005794(Golgi apparatus)|GO:0006486(protein glycosylation)|GO:0008378(galactosyltransferase activity)|GO:0008499(UDP-galactose:beta-N-acetylglucosamine beta-1,3-galactosyltransferase activity)|GO:0016020(membrane)|GO:0016021(integral to membrane)|GO:0016757(transferase activity, transferring glycosyl groups)|GO:0047915(ganglioside galactosyltransferase activity)	ENST00000383209	THC2471842
2826		-0.622857	59712.5	2	38776.3	2	-1.72382	59712.5	2	18077.8	2	-2.95294	59712.5	2	7711.56	2	A_24_P401601				hs|19p12
2828	Homo sapiens GDP-mannose pyrophosphorylase B (GMPPB), transcript variant 2, mRNA [NM_021971]	-0.123189	235.201	2	215.951	2	-1.45261	235.201	2	85.9325	2	-0.269831	235.201	2	195.079	2	A_23_P92202	NM_021971	GMPPB	NM_021971	hs|3p21.31	Hs.567488	29925	GO:0000166(nucleotide binding)|GO:0004475(mannose-1-phosphate guanylyltransferase activity)|GO:0005525(GTP binding)|GO:0006488(dolichol-linked oligosaccharide biosynthetic process)|GO:0009058(biosynthetic process)|GO:0009298(GDP-mannose biosynthetic process)|GO:0016740(transferase activity)|GO:0016779(nucleotidyltransferase activity)|GO:0018279(protein N-linked glycosylation via asparagine)|GO:00…	ENST00000308388	THC2475544
2833	Homo sapiens major facilitator superfamily domain containing 11 (MFSD11), transcript variant 5, mRNA [NM_024311]	0.38925	2531.79	2	3315.92	2	0.822555	2531.79	2	4477.57	2	1.03352	2531.79	2	5182.61	2	A_23_P26704	NM_024311	MFSD11	NM_024311	hs|17q25.1	Hs.73965	79157	GO:0003674(molecular_function)|GO:0005575(cellular_component)|GO:0008150(biological_process)|GO:0016020(membrane)|GO:0016021(integral to membrane)	ENST00000336509	THC2502647
2835	BROAD Institute lincRNA (XLOC_013930), lincRNA [TCONS_00028842]	-0.178415	8.71929	0	7.705	0	-0.317467	8.71929	0	6.99703	0	4.08973	8.71929	0	148.461	2	A_21_P0010163	ENST00000445464	XLOC_013930		hs|21q22.12				ENST00000445464
2836	BROAD Institute lincRNA (XLOC_006810), lincRNA [TCONS_00014720]	0.568609	8.67778	0	12.87	1	-0.315593	8.67778	0	6.97277	0	2.0436	8.67778	0	35.7762	2	A_21_P0005700	TCONS_00014720	XLOC_006810		hs|8q12.1
2843	Q3C6I4_9CLOT (Q3C6I4) Helix-turn-helix protein RpiR:Sugar isomerase (SIS), partial (5%) [THC2615290]	1.09786	8.39354	0	17.9653	1	2.1085	8.39354	0	36.1965	2	1.64838	8.39354	0	26.3123	1	A_21_P0003989	BC028978	XLOC_004344	BC028978	hs|5p13.2	Hs.374715				THC2615290
2846	BP872601 Sugano cDNA library, embryonal kidney Homo sapiens cDNA clone HKR08082, mRNA sequence [BP872601]	-3.48907	82.4494	2	7.34299	0	-3.61356	82.4494	2	6.73592	0	-3.62378	82.4494	2	6.68841	0	A_21_P0005316	ENST00000447198	XLOC_006508	BP872601	hs|7q21.11	Hs.583233			ENST00000447198
2847	Homo sapiens small nuclear ribonucleoprotein polypeptide N (SNRPN), transcript variant 4, mRNA [NM_022807]	-3.21506	67.9132	2	7.31351	0	-3.33847	67.9132	2	6.71389	0	-3.34956	67.9132	2	6.66248	0	A_23_P77066	NM_022807	SNRPN	NM_022807	hs|15q11.2	Hs.564847	6638	GO:0003723(RNA binding)|GO:0005515(protein binding)|GO:0005634(nucleus)|GO:0005681(spliceosomal complex)|GO:0008380(RNA splicing)|GO:0030532(small nuclear ribonucleoprotein complex)	ENST00000444203	THC2500777
2849	BROAD Institute lincRNA (XLOC_007050), lincRNA [TCONS_00014968]	5.08435	8.17204	0	277.25	2	-0.292889	8.17204	0	6.67055	0	-0.305407	8.17204	0	6.61292	0	A_21_P0005815	TCONS_00014968	XLOC_007050		hs|8p12
2854	Homo sapiens histone cluster 1, H2bd (HIST1H2BD), transcript variant 1, mRNA [NM_021063]	0.404859	3814.34	2	5050.03	2	1.47625	3814.34	2	10612.4	2	1.73729	3814.34	2	12717.3	2	A_24_P146211	NM_021063	HIST1H2BD	NM_021063	hs|6p22.2	Hs.591797	3017	GO:0000786(nucleosome)|GO:0003677(DNA binding)|GO:0005634(nucleus)|GO:0005694(chromosome)|GO:0006334(nucleosome assembly)	ENST00000377777	THC2478440
2864	Homo sapiens Fanconi anemia, complementation group A (FANCA), transcript variant 1, mRNA [NM_000135]	-0.681024	276.232	2	172.292	2	-1.53146	276.232	2	95.5561	2	-1.43587	276.232	2	102.102	2	A_23_P206441	NM_000135	FANCA	NM_000135	hs|16q24.3	Hs.290154	2175	GO:0005515(protein binding)|GO:0005634(nucleus)|GO:0005654(nucleoplasm)|GO:0005737(cytoplasm)|GO:0006281(DNA repair)|GO:0006461(protein complex assembly)|GO:0007140(male meiosis)|GO:0008584(male gonad development)|GO:0008585(female gonad development)|GO:0042127(regulation of cell proliferation)|GO:0043240(Fanconi anaemia nuclear complex)	ENST00000389301	THC2461240
2871	Homo sapiens major histocompatibility complex, class I, A (HLA-A), transcript variant 1, mRNA [NM_002116]	1.18645	4470.86	2	10175.3	2	1.67757	4470.86	2	14301.8	2	1.69454	4470.86	2	14471	2	A_23_P408353	NM_002116	HLA-A	NM_002116	hs|6p22.1	Hs.181244	3105	GO:0000139(Golgi membrane)|GO:0002474(antigen processing and presentation of peptide antigen via MHC class I)|GO:0005515(protein binding)|GO:0005886(plasma membrane)|GO:0005887(integral to plasma membrane)|GO:0006955(immune response)|GO:0012507(ER to Golgi transport vesicle membrane)|GO:0016020(membrane)|GO:0016021(integral to membrane)|GO:0016032(viral reproduction)|GO:0019221(cytokine-mediated …	ENST00000468995	THC2576577
2872	Homo sapiens proline rich 5 like (PRR5L), transcript variant 2, mRNA [NM_024841]	-0.523776	118.633	2	82.5153	2	-1.16574	118.633	2	52.8789	2	-1.36102	118.633	2	46.1849	2	A_23_P116512	NM_024841	PRR5L	NM_024841	hs|11p12	Hs.19987	79899		ENST00000389693	THC2490143
2881	PREDICTED: Homo sapiens hematological and neurological expressed 1 protein-like (LOC100130171), miscRNA [XR_132490]	-0.203684	1488.83	2	1292.8	2	-1.04283	1488.83	2	722.639	2	-1.44794	1488.83	2	545.721	2	A_24_P384029	XR_132490	LOC100130171	XR_132490	hs|2q31.1		100130171
2886	Homo sapiens T-box 5 (TBX5), transcript variant 2, mRNA [NM_080718]	5.04577	7.64817	0	252.63	2	-0.263012	7.64817	0	6.37357	0	-0.282092	7.64817	0	6.28984	0	A_23_P25176	NM_080718	TBX5	NM_080718	hs|12q24.21	Hs.381715	6910	GO:0002009(morphogenesis of an epithelium)|GO:0003166(bundle of His development)|GO:0003181(atrioventricular valve morphogenesis)|GO:0003197(endocardial cushion development)|GO:0003218(cardiac left ventricle formation)|GO:0003229(ventricular cardiac muscle tissue development)|GO:0003281(ventricular septum development)|GO:0003283(atrial septum development)|GO:0003677(DNA binding)|GO:0003700(sequen…	ENST00000552726	THC2474382
2894	Homo sapiens chromosome 1 open reading frame 87 (C1orf87), mRNA [NM_152377]	1.81613	7.73998	0	27.2551	1	5.21371	7.73998	0	287.226	2	0.530783	7.73998	0	11.1821	1	A_23_P386384	NM_152377	C1orf87	NM_152377	hs|1p32.1	Hs.47385	127795	GO:0005509(calcium ion binding)	ENST00000395552	THC2484670
2898	Homo sapiens POM121 membrane glycoprotein-like 2 (POM121L2), mRNA [NM_033482]	5.37195	12.5386	1	519.24	2	0.509602	12.5386	1	17.8507	1	1.07971	12.5386	1	26.5017	1	A_33_P3308476	NM_033482	POM121L2	NM_033482	hs|6p22.1	Hs.729955	94026		ENST00000444565	THC2487870
2902	BX113166 Soares_testis_NHT Homo sapiens cDNA clone IMAGp998M134455, mRNA sequence [BX113166]	2.27665	7.88486	0	38.2063	2	-0.266392	7.88486	0	6.55545	0	-0.276327	7.88486	0	6.51046	0	A_21_P0012551	ENST00000465363	XLOC_l2_010381	BX113166	hs|3q25.1	Hs.144894			ENST00000465363	THC2656470
2903	Homo sapiens KIAA0101 (KIAA0101), transcript variant 1, mRNA [NM_014736]	-0.523922	21633.8	2	15045.8	2	-2.62938	21633.8	2	3496.32	2	-3.83069	21633.8	2	1520.48	2	A_23_P117852	NM_014736	KIAA0101	NM_014736	hs|15q22.31	Hs.81892	9768	GO:0005634(nucleus)|GO:0005739(mitochondrion)	ENST00000380258	THC2611322
2907	Homo sapiens myocyte enhancer factor 2C (MEF2C), transcript variant 1, mRNA [NM_002397]	-0.622113	40.7374	2	26.4678	1	-1.39514	40.7374	2	15.4886	1	-0.670538	40.7374	2	25.5942	1	A_23_P320739	NM_002397	MEF2C	NM_002397	hs|5q14.3	Hs.649965	4208	GO:0000122(negative regulation of transcription from RNA polymerase II promoter)|GO:0000165(MAPKKK cascade)|GO:0000977(RNA polymerase II regulatory region sequence-specific DNA binding)|GO:0000981(sequence-specific DNA binding RNA polymerase II transcription factor activity)|GO:0000983(RNA polymerase II core promoter sequence-specific DNA binding transcription factor activity)|GO:0001077(RNA poly…	ENST00000510942	THC2465936
2911	Homo sapiens RRS1 ribosome biogenesis regulator homolog (S. cerevisiae) (RRS1), mRNA [NM_015169]	-0.527607	12772.4	2	8860.27	2	-0.785499	12772.4	2	7409.92	2	-1.0212	12772.4	2	6293.05	2	A_23_P146187	NM_015169	RRS1	NM_015169	hs|8q13.1	Hs.71827	23212	GO:0000794(condensed nuclear chromosome)|GO:0003674(molecular_function)|GO:0005634(nucleus)|GO:0005730(nucleolus)|GO:0005783(endoplasmic reticulum)|GO:0007080(mitotic metaphase plate congression)|GO:0042254(ribosome biogenesis)	ENST00000320270	THC2461051
2913	Homo sapiens coiled-coil domain containing 99 (CCDC99), mRNA [NM_017785]	-0.606836	1726.88	2	1133.93	2	-1.4828	1726.88	2	617.869	2	-1.55981	1726.88	2	585.75	2	A_23_P41948	NM_017785	CCDC99	NM_017785	hs|5q35.1	Hs.368710	54908	GO:0000087(M phase of mitotic cell cycle)|GO:0000132(establishment of mitotic spindle orientation)|GO:0000236(mitotic prometaphase)|GO:0000278(mitotic cell cycle)|GO:0000922(spindle pole)|GO:0000940(condensed chromosome outer kinetochore)|GO:0005515(protein binding)|GO:0005634(nucleus)|GO:0005694(chromosome)|GO:0005737(cytoplasm)|GO:0005815(microtubule organizing center)|GO:0005829(cytosol)|GO:00…	ENST00000274631	NP232987
2921		3.1017	31.9943	1	274.648	2	1.11066	31.9943	1	69.0898	2	-2.21436	31.9943	1	6.8942	0	A_33_P3411910				hs|Xq13.3
2925		-0.585036	39.3917	1	26.2598	1	2.53636	39.3917	1	228.521	2	-0.0722913	39.3917	1	37.4665	2	A_33_P3384255				hs|4q24
2926	Homo sapiens polymerase (RNA) III (DNA directed) polypeptide H (22.9kD) (POLR3H), transcript variant 1, mRNA [NM_138338]	-0.414432	13312.9	2	9988.84	2	-0.806387	13312.9	2	7612.46	2	-1.24234	13312.9	2	5627.18	2	A_24_P322847	NM_138338	POLR3H	NM_138338	hs|22q13.2	Hs.712617	171568	GO:0003677(DNA binding)|GO:0003899(DNA-directed RNA polymerase activity)|GO:0005634(nucleus)|GO:0005654(nucleoplasm)|GO:0005666(DNA-directed RNA polymerase III complex)|GO:0006139(nucleobase, nucleoside, nucleotide and nucleic acid metabolic process)|GO:0006383(transcription from RNA polymerase III promoter)|GO:0006385(transcription elongation from RNA polymerase III promoter)|GO:0006386(terminat…	ENST00000355209	THC2563433
2934	Homo sapiens NK2 homeobox 8 (NKX2-8), mRNA [NM_014360]	2.77403	30.0042	1	205.233	2	-1.60946	30.0042	1	9.83303	1	-2.08952	30.0042	1	7.04972	0	A_33_P3381490	NM_014360	NKX2-8	NM_014360	hs|14q13.3	Hs.234763	26257	GO:0001889(liver development)|GO:0003690(double-stranded DNA binding)|GO:0003700(sequence-specific DNA binding transcription factor activity)|GO:0005575(cellular_component)|GO:0005634(nucleus)|GO:0006351(transcription, DNA-dependent)|GO:0006355(regulation of transcription, DNA-dependent)|GO:0006366(transcription from RNA polymerase II promoter)|GO:0007275(multicellular organismal development)|GO:…	ENST00000258829	THC2480251
2935	Homo sapiens glypican 5 (GPC5), mRNA [NM_004466]	2.80197	15.1135	1	105.4	2	-1.12146	15.1135	1	6.94659	0	-1.09974	15.1135	1	7.05195	0	A_23_P112874	NM_004466	GPC5	NM_004466	hs|13q31.3	Hs.655675	2262	GO:0005576(extracellular region)|GO:0005578(proteinaceous extracellular matrix)|GO:0005615(extracellular space)|GO:0005886(plasma membrane)|GO:0005887(integral to plasma membrane)|GO:0031225(anchored to membrane)|GO:0043395(heparan sulfate proteoglycan binding)	ENST00000377067	THC2471297
2936	Homo sapiens X antigen family, member 5 (XAGE5), mRNA [NM_130775]	-0.904168	85.7781	2	45.8348	2	-3.27286	85.7781	2	8.87457	1	-2.43117	85.7781	2	15.9045	1	A_24_P288779	NM_130775	XAGE5	NM_130775	hs|Xp11.22	Hs.356874	170627		ENST00000351072	NP1457144
2940	Homo sapiens chemokine (C-C motif) ligand 2 (CCL2), mRNA [NM_002982]	2.73506	10.8781	1	72.4248	2	0.608308	10.8781	1	16.5833	1	-0.629139	10.8781	1	7.03334	0	A_23_P89431	NM_002982	CCL2	NM_002982	hs|17q12	Hs.303649	6347	GO:0001525(angiogenesis)|GO:0001664(G-protein-coupled receptor binding)|GO:0001666(response to hypoxia)|GO:0001938(positive regulation of endothelial cell proliferation)|GO:0002548(monocyte chemotaxis)|GO:0004672(protein kinase activity)|GO:0004871(signal transducer activity)|GO:0005102(receptor binding)|GO:0005576(extracellular region)|GO:0005615(extracellular space)|GO:0005737(cytoplasm)|GO:000…	ENST00000225831	THC2489756
2942	Homo sapiens tumor suppressor candidate 3 (TUSC3), transcript variant 2, mRNA [NM_178234]	-0.124291	23.3331	1	21.4071	1	0.921937	23.3331	1	44.2082	2	2.04286	23.3331	1	96.1471	2	A_24_P95154	NM_178234	TUSC3	NM_178234	hs|8p22	Hs.426324	7991	GO:0004579(dolichyl-diphosphooligosaccharide-protein glycotransferase activity)|GO:0005739(mitochondrion)|GO:0005783(endoplasmic reticulum)|GO:0005789(endoplasmic reticulum membrane)|GO:0005887(integral to plasma membrane)|GO:0006487(protein N-linked glycosylation)|GO:0008250(oligosaccharyltransferase complex)|GO:0015095(magnesium ion transmembrane transporter activity)|GO:0015693(magnesium ion t…	ENST00000508446	NP1205472
2944	Q9EQJ5_MOUSE (Q9EQJ5) Striated muscle-specific serine/threonine protein kinase, partial (7%) [THC2520003]	-1.18499	87.7279	2	38.5852	2	-1.45205	87.7279	2	32.0647	1	-1.79221	87.7279	2	25.3296	1	A_21_P0011872	ENST00000412982	SPEG		hs|2q35			GO:0000166(nucleotide binding)|GO:0004674(protein serine/threonine kinase activity)|GO:0005524(ATP binding)|GO:0005634(nucleus)|GO:0007517(muscle organ development)|GO:0008285(negative regulation of cell proliferation)|GO:0042692(muscle cell differentiation)	ENST00000412982	THC2520003
2946	Homo sapiens sirtuin 2 (SIRT2), transcript variant 3, mRNA [NM_001193286]	0.505537	778.555	2	1105.28	2	0.992909	778.555	2	1549.48	2	1.23417	778.555	2	1831.52	2	A_33_P3258946	NM_001193286	SIRT2	NM_001193286	hs|19q13.2	Hs.466693	22933	GO:0000183(chromatin silencing at rDNA)|GO:0003950(NAD+ ADP-ribosyltransferase activity)|GO:0005515(protein binding)|GO:0005677(chromatin silencing complex)|GO:0005737(cytoplasm)|GO:0005856(cytoskeleton)|GO:0005874(microtubule)|GO:0006342(chromatin silencing)|GO:0006348(chromatin silencing at telomere)|GO:0006471(protein ADP-ribosylation)|GO:0006476(protein deacetylation)|GO:0007049(cell cycle)|G…	ENST00000407552	NP1076425
2954	Homo sapiens DNAJC27 antisense RNA 1 (non-protein coding) (DNAJC27-AS1), non-coding RNA [NR_034113]	-0.157558	309.488	2	277.469	2	-1.07946	309.488	2	146.452	2	-2.0366	309.488	2	75.4341	2	A_21_P0002580	NR_034113	DNAJC27-AS1	NR_034113	hs|2p23.3	Hs.436366				THC2541841
2957	Homo sapiens neurotrophin 4 (NTF4), mRNA [NM_006179]	-0.598032	1409.61	2	931.266	2	-1.1946	1409.61	2	615.87	2	-1.24846	1409.61	2	593.301	2	A_23_P4899	NM_006179	NTF4	NM_006179	hs|19q13.33	Hs.266902	4909	GO:0005576(extracellular region)|GO:0005788(endoplasmic reticulum lumen)|GO:0007402(ganglion mother cell fate determination)|GO:0007616(long-term memory)|GO:0008052(sensory organ boundary specification)|GO:0008083(growth factor activity)|GO:0008344(adult locomotory behavior)|GO:0008544(epidermis development)	ENST00000301411	THC2478994
2963	Homo sapiens Sad1 and UNC84 domain containing 3 (SUN3), transcript variant 1, mRNA [NM_001030019]	-1.5327	213.458	2	73.7775	2	-0.728296	213.458	2	128.846	2	-0.329276	213.458	2	169.898	2	A_23_P329962	NM_001030019	SUN3	NM_001030019	hs|7p12.3	Hs.406741	256979	GO:0016020(membrane)|GO:0016021(integral to membrane)|GO:0034993(SUN-KASH complex)	ENST00000449896	THC2477327
2975	Homo sapiens leucine-rich repeats and death domain containing 1 (LRRD1), mRNA [NM_001161528]	0.702446	51.0489	2	83.07	2	1.13801	51.0489	2	112.347	2	1.54537	51.0489	2	149.001	2	A_33_P3232319	NM_001161528	LRRD1	NM_001161528	hs|7q21.2	Hs.671729	401387	GO:0007165(signal transduction)	ENST00000430130
2977	KIAA1324 [Source:HGNC Symbol;Acc:29618] [ENST00000533147]	-1.60338	25.4126	1	8.36338	0	-1.78361	25.4126	1	7.38122	0	2.20762	25.4126	1	117.384	2	A_33_P3410026	ENST00000533147	KIAA1324		hs|1p13.3		57535	GO:0003674(molecular_function)|GO:0005764(lysosome)|GO:0005770(late endosome)|GO:0005802(trans-Golgi network)|GO:0005887(integral to plasma membrane)|GO:0016020(membrane)|GO:0016236(macroautophagy)|GO:0042981(regulation of apoptosis)|GO:0044090(positive regulation of vacuole organization)|GO:2000786(positive regulation of autophagic vacuole assembly)	ENST00000533147
2986	Homo sapiens lactate dehydrogenase A (LDHA), transcript variant 1, mRNA [NM_005566]	-0.0404446	49766.8	2	48391	2	0.268102	49766.8	2	59930.3	2	1.15965	49766.8	2	111181	2	A_23_P47565	NM_005566	LDHA	NM_005566	hs|11p15.1	Hs.2795	3939	GO:0000166(nucleotide binding)|GO:0004459(L-lactate dehydrogenase activity)|GO:0005737(cytoplasm)|GO:0005829(cytosol)|GO:0006090(pyruvate metabolic process)|GO:0006096(glycolysis)|GO:0016491(oxidoreductase activity)|GO:0044262(cellular carbohydrate metabolic process)	ENST00000445376	THC2561784
3004	Homo sapiens lysyl oxidase-like 3 (LOXL3), mRNA [NM_032603]	-0.409715	167.733	2	126.265	2	-1.54488	167.733	2	57.4859	2	-1.91991	167.733	2	44.3269	2	A_23_P39799	NM_032603	LOXL3	NM_032603	hs|2p13.1	Hs.727659	84695	GO:0004720(protein-lysine 6-oxidase activity)|GO:0005044(scavenger receptor activity)|GO:0005507(copper ion binding)|GO:0005576(extracellular region)|GO:0005615(extracellular space)|GO:0008150(biological_process)|GO:0016020(membrane)|GO:0016491(oxidoreductase activity)|GO:0016641(oxidoreductase activity, acting on the CH-NH2 group of donors, oxygen as acceptor)|GO:0046872(metal ion binding)|GO:00…	ENST00000409549	THC2473979
3013	BJ996584 human hepatoblastoma cDNA Homo sapiens cDNA clone hyst-1791 5', mRNA sequence [BJ996584]	3.22257	9.4002	1	87.7458	2	-0.49328	9.4002	1	6.67798	0	-0.505242	9.4002	1	6.62284	0	A_21_P0002925	ENST00000445908	XLOC_003403	BJ996584	hs|3q29	Hs.694520			ENST00000445908
3014	Homo sapiens vasohibin 2 (VASH2), transcript variant 1, mRNA [NM_024749]	1.28182	133.102	2	323.631	2	0.170752	133.102	2	149.826	2	0.300866	133.102	2	163.966	2	A_23_P115492	NM_024749	VASH2	NM_024749	hs|1q32.3	Hs.96885	79805	GO:0001938(positive regulation of endothelial cell proliferation)|GO:0005737(cytoplasm)|GO:0045766(positive regulation of angiogenesis)	ENST00000366965	THC2482158
3019	BROAD Institute lincRNA (XLOC_l2_007656), lincRNA [TCONS_l2_00014098]	-0.447381	77967.8	2	57179.4	2	-1.32471	77967.8	2	31127	2	-1.55513	77967.8	2	26532.3	2	A_21_P0011867	TCONS_l2_00014098	XLOC_l2_007656		hs|2q31.1
3022	Homo sapiens family with sequence similarity 111, member A (FAM111A), transcript variant 1, mRNA [NM_022074]	0.602318	609.875	2	925.884	2	1.06312	609.875	2	1274.3	2	0.484516	609.875	2	853.286	2	A_24_P141629	NM_022074	FAM111A	NM_022074	hs|11q12.1	Hs.150651	63901	GO:0003824(catalytic activity)|GO:0004252(serine-type endopeptidase activity)|GO:0006508(proteolysis)	ENST00000420244	THC2461913
3025	Homo sapiens epithelial stromal interaction 1 (breast) (EPSTI1), transcript variant 2, mRNA [NM_033255]	-4.09419	119.367	2	6.98894	0	-4.00952	119.367	2	7.41138	1	-2.74168	119.367	2	17.8467	1	A_23_P105794	NM_033255	EPSTI1	NM_033255	hs|13q14.11	Hs.546467	94240		ENST00000476830	THC2769616
3026	Homo sapiens leukocyte specific transcript 1 (LST1), transcript variant 1, mRNA [NM_007161]	0.425772	85.9443	2	115.448	2	-1.73114	85.9443	2	25.8876	1	-1.47143	85.9443	2	30.9936	1	A_24_P103469	NM_007161	LST1	NM_007161	hs|6p21.33	Hs.436066	7940	GO:0000139(Golgi membrane)|GO:0000902(cell morphogenesis)|GO:0005737(cytoplasm)|GO:0005794(Golgi apparatus)|GO:0006955(immune response)|GO:0008360(regulation of cell shape)|GO:0009653(anatomical structure morphogenesis)|GO:0016020(membrane)|GO:0016021(integral to membrane)|GO:0016358(dendrite development)|GO:0050672(negative regulation of lymphocyte proliferation)	ENST00000376092	THC2485382
3037	Homo sapiens C-type lectin domain family 12, member A (CLEC12A), transcript variant 1, mRNA [NM_138337]	-4.69059	177.06	2	6.85667	0	-4.80017	177.06	2	6.35513	0	-3.82157	177.06	2	12.5231	1	A_23_P128470	NM_138337	CLEC12A	NM_138337	hs|12p13.2	Hs.190519	160364	GO:0004872(receptor activity)|GO:0005488(binding)|GO:0005529(sugar binding)|GO:0005886(plasma membrane)|GO:0016021(integral to membrane)	ENST00000396507	NP923350
3038	PREDICTED: Homo sapiens hypothetical LOC100506775, transcript variant 2 (LOC100506775), miscRNA [XR_108333]	-3.57004	81.384	2	6.85253	0	-2.57186	81.384	2	13.6877	1	-3.70095	81.384	2	6.2581	0	A_21_P0014067	ENST00000412772	LOC100506775	XR_108333	hs|1q32.1				ENST00000412772	THC2657248
3039	Homo sapiens SLAM family member 8 (SLAMF8), mRNA [NM_020125]	-1.74795	77.5594	2	23.0913	1	-1.50471	77.5594	2	27.3321	1	-1.88209	77.5594	2	21.0412	1	A_23_P200138	NM_020125	SLAMF8	NM_020125	hs|1q23.2	Hs.438683	56833	GO:0004872(receptor activity)|GO:0016020(membrane)|GO:0016021(integral to membrane)	ENST00000289707	THC2465098
3041	BROAD Institute lincRNA (XLOC_013744), lincRNA [TCONS_00028390]	0.607249	46.6265	2	71.0286	2	2.29613	46.6265	2	229.001	2	0.571809	46.6265	2	69.305	2	A_21_P0010040	TCONS_00028390	XLOC_013744		hs|20q12
3047	Homo sapiens amelogenin, Y-linked (AMELY), mRNA [NM_001143]	-0.151824	7.62489	0	6.86325	0	4.18275	7.62489	0	138.474	2	-0.283208	7.62489	0	6.26584	0	A_24_P182254	NM_001143	AMELY	NM_001143	hs|Yp11.2	Hs.1238	266	GO:0005576(extracellular region)|GO:0005578(proteinaceous extracellular matrix)|GO:0007275(multicellular organismal development)|GO:0030345(structural constituent of tooth enamel)|GO:0031214(biomineral tissue development)|GO:0044420(extracellular matrix part)	ENST00000383037	NP1073796
3048	BROAD Institute lincRNA (XLOC_l2_005428), lincRNA [TCONS_l2_00010450]	0.243295	7.62923	0	9.03066	1	2.35325	7.62923	0	38.9834	2	0.834424	7.62923	0	13.604	1	A_21_P0011460	ENST00000443373	XLOC_l2_005428		hs|16p12.1				ENST00000443373
3050	Homo sapiens cDNA FLJ35506 fis, clone SMINT2009415. [AK092825]	4.90744	21.098	1	633.182	2	0.184511	21.098	1	23.9765	1	0.131755	21.098	1	23.1155	1	A_33_P3355933	AK092825	LOC100131894	AK092825	hs|12q24.33	Hs.658249	100131894			THC2484568
3051	Homo sapiens cDNA FLJ44668 fis, clone BRACE3004981. [AK126629]	2.11041	82.6402	2	356.853	2	-0.0612354	82.6402	2	79.2059	2	0.291469	82.6402	2	101.142	2	A_33_P3348519	ENST00000502284		AK126629	hs|11q13.4	Hs.713607			ENST00000502284	NP851372
3054	Homo sapiens cDNA clone IMAGE:5312439. [BC066361]	-0.500716	272.784	2	192.792	2	-1.63415	272.784	2	87.8801	2	-2.24063	272.784	2	57.7193	2	A_33_P3255229	BC066361	SETD7	BC066361	hs|4q31.1	Hs.480792	80854	GO:0002039(p53 binding)|GO:0005515(protein binding)|GO:0005634(nucleus)|GO:0005694(chromosome)|GO:0006355(regulation of transcription, DNA-dependent)|GO:0008168(methyltransferase activity)|GO:0016279(protein-lysine N-methyltransferase activity)|GO:0016568(chromatin modification)|GO:0016740(transferase activity)|GO:0018024(histone-lysine N-methyltransferase activity)|GO:0018026(peptidyl-lysine mon…	ENST00000404104	THC2483721
3055	Homo sapiens ceramide synthase 4 (CERS4), mRNA [NM_024552]	0.402919	600.268	2	793.662	2	0.930985	600.268	2	1144.46	2	1.34705	600.268	2	1527.03	2	A_23_P153867	NM_024552	CERS4	NM_024552	hs|19p13.2	Hs.515111	79603	GO:0003700(sequence-specific DNA binding transcription factor activity)|GO:0005634(nucleus)|GO:0005783(endoplasmic reticulum)|GO:0005789(endoplasmic reticulum membrane)|GO:0006665(sphingolipid metabolic process)|GO:0008610(lipid biosynthetic process)|GO:0016020(membrane)|GO:0016021(integral to membrane)|GO:0030148(sphingolipid biosynthetic process)|GO:0031965(nuclear membrane)|GO:0043565(sequence…	ENST00000251363	THC2570288
3060	Homo sapiens transmembrane protein 140 (TMEM140), mRNA [NM_018295]	1.38633	304.609	2	796.286	2	2.24899	304.609	2	1447.96	2	0.961387	304.609	2	593.129	2	A_24_P372134	NM_018295	TMEM140	NM_018295	hs|7q33	Hs.521213	55281	GO:0016020(membrane)|GO:0016021(integral to membrane)	ENST00000456488	THC2467553
3061	Homo sapiens polymerase (RNA) III (DNA directed) polypeptide G (32kD) (POLR3G), mRNA [NM_006467]	-0.414367	199.879	2	149.979	2	-1.24846	199.879	2	84.1288	2	-0.700101	199.879	2	123.032	2	A_23_P41942	NM_006467	POLR3G	NM_006467	hs|5q14.3	Hs.282387	10622	GO:0003899(DNA-directed RNA polymerase activity)|GO:0005634(nucleus)|GO:0005666(DNA-directed RNA polymerase III complex)|GO:0006351(transcription, DNA-dependent)|GO:0006359(regulation of transcription from RNA polymerase III promoter)|GO:0009615(response to virus)|GO:0032728(positive regulation of interferon-beta production)|GO:0045089(positive regulation of innate immune response)	ENST00000399107	THC2626992
3062	Homo sapiens mRNA; cDNA DKFZp686I01262 (from clone DKFZp686I01262). [BX640728]	5.74689	7.79615	0	418.664	2	1.37196	7.79615	0	20.1781	1	-0.277478	7.79615	0	6.43208	0	A_33_P3235776	BX640728	FAM184A	BX640728	hs|6q22.31	Hs.443789	79632	GO:0003674(molecular_function)|GO:0005575(cellular_component)|GO:0008150(biological_process)	ENST00000522284	THC2488458
3064	Homo sapiens chromosome 20 open reading frame 27 (C20orf27), mRNA [NM_001039140]	-0.326157	68701.5	2	54800.3	2	-1.00779	68701.5	2	34165.7	2	-0.801655	68701.5	2	39413.4	2	A_33_P3399433	NM_001039140	C20orf27	NM_001039140	hs|20p13	Hs.274422	54976		ENST00000379765	THC2480068
3078	Homo sapiens cytochrome P450, family 1, subfamily A, polypeptide 1 (CYP1A1), mRNA [NM_000499]	-0.817918	7714.43	2	4376.09	2	0.0141132	7714.43	2	7790.27	2	1.58027	7714.43	2	23068.2	2	A_23_P163402	NM_000499	CYP1A1	NM_000499	hs|15q24.1	Hs.72912	1543	GO:0001666(response to hypoxia)|GO:0005737(cytoplasm)|GO:0005739(mitochondrion)|GO:0005783(endoplasmic reticulum)|GO:0005789(endoplasmic reticulum membrane)|GO:0005792(microsome)|GO:0006778(porphyrin metabolic process)|GO:0006805(xenobiotic metabolic process)|GO:0008283(cell proliferation)|GO:0008395(steroid hydroxylase activity)|GO:0009055(electron carrier activity)|GO:0009308(amine metabolic pr…	ENST00000379727	THC2472772
3085		4.78843	12.7848	1	353.308	2	1.70651	12.7848	1	41.7258	2	0.457014	12.7848	1	17.5496	1	A_33_P3354191				hs|11p11.12
3086	Homo sapiens chromosome 11 open reading frame 34 (C11orf34), mRNA [NM_001145024]	1.69972	39.0725	1	126.922	2	-0.777238	39.0725	1	22.7982	1	-0.908624	39.0725	1	20.8137	1	A_33_P3407643	NM_001145024	C11orf34	NM_001145024	hs|11q23.1	Hs.632097	349633	GO:0016020(membrane)|GO:0016021(integral to membrane)	ENST00000338832	THC2736120
3090	Homo sapiens NK3 homeobox 2 (NKX3-2), mRNA [NM_001189]	0.822795	8.35669	0	14.7816	1	3.59701	8.35669	0	101.121	2	-0.260591	8.35669	0	6.97572	0	A_23_P386254	NM_001189	NKX3-2	NM_001189	hs|4p15.33	Hs.590927	579	GO:0001501(skeletal system development)|GO:0003700(sequence-specific DNA binding transcription factor activity)|GO:0005634(nucleus)|GO:0006366(transcription from RNA polymerase II promoter)|GO:0007368(determination of left/right symmetry)|GO:0031016(pancreas development)|GO:0032331(negative regulation of chondrocyte differentiation)|GO:0042474(middle ear morphogenesis)|GO:0043066(negative regulat…	ENST00000382438	THC2601550
3093	PREDICTED: Homo sapiens hypothetical LOC100507367 (LOC100507367), miscRNA [XR_108621]	-1.34441	43.6681	2	17.1972	1	-1.0823	43.6681	2	20.6234	1	-0.788292	43.6681	2	25.2851	1	A_21_P0014154	XR_108621	LOC100507367	XR_108621	hs|6q13
3096	Homo sapiens basal cell adhesion molecule (Lutheran blood group) (BCAM), transcript variant 2, mRNA [NM_001013257]	-0.577907	168.642	2	112.979	2	-2.57782	168.642	2	28.2465	1	-1.49539	168.642	2	59.8149	2	A_33_P3291097	NM_001013257	BCAM	NM_001013257	hs|19q13.32	Hs.625725	4059	GO:0004888(transmembrane receptor activity)|GO:0005055(laminin receptor activity)|GO:0005886(plasma membrane)|GO:0005887(integral to plasma membrane)|GO:0007155(cell adhesion)|GO:0007160(cell-matrix adhesion)|GO:0007165(signal transduction)|GO:0009897(external side of plasma membrane)|GO:0009986(cell surface)|GO:0043236(laminin binding)	ENST00000270233	NP1138028
3100	GB	0.259	104.053	2	124.514	2	-1.10027	104.053	2	48.5331	2	-0.861639	104.053	2	57.2629	2	A_33_P3375755	NP366222			hs|16p13.3					NP366222
3101	BROAD Institute lincRNA (XLOC_010988), lincRNA [TCONS_00022699]	-0.713124	152.649	2	93.1155	2	-1.29731	152.649	2	62.1106	2	-2.59937	152.649	2	25.1887	1	A_21_P0008417	ENST00000550118	XLOC_010988		hs|14q12				ENST00000550118
3106	603180829F1 NIH_MGC_121 Homo sapiens cDNA clone IMAGE:5245134 5', mRNA sequence [BI914892]	0.0952738	229.318	2	244.973	2	0.511015	229.318	2	326.79	2	1.4134	229.318	2	610.822	2	A_21_P0006520	BC030106	XLOC_008088	BC030106	hs|Xq28	Hs.547831				THC2629155
3109	BROAD Institute lincRNA (XLOC_007754), lincRNA [TCONS_00016822]	-0.806002	43.1944	2	24.7057	1	-0.837511	43.1944	2	24.1719	1	-1.10447	43.1944	2	20.0885	1	A_21_P0006382	TCONS_00016822	XLOC_007754		hs|9q21.33
3110	Homo sapiens thrombospondin 4 (THBS4), mRNA [NM_003248]	0.159057	172.676	2	192.803	2	-1.14355	172.676	2	78.1611	2	-0.998226	172.676	2	86.4443	2	A_24_P260443	NM_003248	THBS4	NM_003248	hs|5q14.1	Hs.211426	7060	GO:0001938(positive regulation of endothelial cell proliferation)|GO:0001968(fibronectin binding)|GO:0005178(integrin binding)|GO:0005198(structural molecule activity)|GO:0005509(calcium ion binding)|GO:0005518(collagen binding)|GO:0005576(extracellular region)|GO:0005604(basement membrane)|GO:0005615(extracellular space)|GO:0007155(cell adhesion)|GO:0007399(nervous system development)|GO:0008201…	ENST00000511888	THC2463496
3114	Homo sapiens cytidine monophosphate (UMP-CMP) kinase 2, mitochondrial, mRNA (cDNA clone MGC:164756 IMAGE:40147165), complete cds. [BC141802]	1.73492	75.7443	2	252.123	2	2.31762	75.7443	2	377.593	2	2	75.7443	2	302.978	2	A_33_P3215198	BC141802	CMPK2	BC141802	hs|2p25.2	Hs.7155	129607	GO:0000166(nucleotide binding)|GO:0004127(cytidylate kinase activity)|GO:0004798(thymidylate kinase activity)|GO:0005524(ATP binding)|GO:0005634(nucleus)|GO:0005730(nucleolus)|GO:0005739(mitochondrion)|GO:0006221(pyrimidine nucleotide biosynthetic process)|GO:0006233(dTDP biosynthetic process)|GO:0016301(kinase activity)|GO:0016740(transferase activity)|GO:0033862(UMP kinase activity)|GO:0071222(…	ENST00000404168
3125	Homo sapiens hydrocephalus inducing homolog (mouse) (HYDIN), transcript variant 3, mRNA [NM_001198542]	0.177683	59.5518	2	67.357	2	0.710989	59.5518	2	97.4819	2	1.9484	59.5518	2	229.838	2	A_33_P3276856	NM_001198542	HYDIN	NM_001198542	hs|16q22.2	Hs.461229	54768		ENST00000393550	NP500713
3128	Homo sapiens solute carrier family 39 (zinc transporter), member 4 (SLC39A4), transcript variant 1, mRNA [NM_017767]	-0.255196	59087.4	2	49507.7	2	-1.23767	59087.4	2	25056.5	2	-2.14093	59087.4	2	13397.1	2	A_33_P3240353	NM_017767	SLC39A4	NM_017767	hs|8q24.3	Hs.521934	55630	GO:0005385(zinc ion transmembrane transporter activity)|GO:0005768(endosome)|GO:0005886(plasma membrane)|GO:0006811(ion transport)|GO:0006882(cellular zinc ion homeostasis)|GO:0016021(integral to membrane)|GO:0016023(cytoplasmic membrane-bounded vesicle)|GO:0016324(apical plasma membrane)|GO:0034224(cellular response to zinc ion starvation)|GO:0046873(metal ion transmembrane transporter activity)…	ENST00000276833	THC2464994
3130	Homo sapiens nephroblastoma overexpressed gene (NOV), mRNA [NM_002514]	1.13351	44.6915	1	98.0494	2	2.32103	44.6915	1	223.319	2	2.56259	44.6915	1	264.023	2	A_23_P82929	NM_002514	NOV	NM_002514	hs|8q24.12	Hs.235935	4856	GO:0001558(regulation of cell growth)|GO:0005520(insulin-like growth factor binding)|GO:0005576(extracellular region)|GO:0008083(growth factor activity)|GO:0030424(axon)|GO:0030425(dendrite)|GO:0031012(extracellular matrix)|GO:0043025(neuronal cell body)|GO:0043231(intracellular membrane-bounded organelle)	ENST00000259526	THC2467525
3132	Homo sapiens mRNA for hypothetical protein (C8ORF15). [AJ312027]	-0.169136	9.45821	0	8.41189	0	-0.367001	9.45821	0	7.33382	0	4.37683	9.45821	0	196.502	2	A_24_P312325	ENST00000500944		AJ312027	hs|8p23.1	Hs.730890			ENST00000500944	THC2481137
3139	Homo sapiens uncharacterized LOC284385 (LOC284385), mRNA [NM_001242812]	-0.262079	76.3745	2	63.6875	2	-0.523118	76.3745	2	53.1464	2	2.3305	76.3745	2	384.148	2	A_21_P0000186	NM_001242812	LOC284385	NM_001242812	hs|19p13.2					THC2494850
3140	Homo sapiens cDNA clone IMAGE:4824569. [BC036362]	-0.176738	9.46148	0	8.37059	0	-0.131426	9.46148	0	8.63766	1	4.3098	9.46148	0	187.646	2	A_33_P3531791	BC036362	LOC728099	BC036362	hs|13q12.11	Hs.680123	728099
3148	PREDICTED: Homo sapiens hypothetical LOC100506411 (LOC100506411), miscRNA [XR_110219]	-0.393689	5834.04	2	4440.76	2	-0.857817	5834.04	2	3219.15	2	-1.05945	5834.04	2	2799.26	2	A_19_P00807053	ENST00000554032	LOC100506411	XR_110219	hs|14q24.2				ENST00000554032	THC2562982
3156	Homo sapiens chromosome 9 open reading frame 103 (C9orf103), transcript variant 1, mRNA [NM_001001551]	-0.2433	1791.67	2	1513.62	2	-1.47434	1791.67	2	644.819	2	-2.85258	1791.67	2	248.053	2	A_23_P123732	NM_001001551	C9orf103	NM_001001551	hs|9q21.32	Hs.530261	414328	GO:0000166(nucleotide binding)|GO:0003674(molecular_function)|GO:0004765(shikimate kinase activity)|GO:0005524(ATP binding)|GO:0005737(cytoplasm)|GO:0005975(carbohydrate metabolic process)|GO:0008150(biological_process)|GO:0016740(transferase activity)|GO:0046316(gluconokinase activity)	ENST00000277124	THC2602039
3168	Homo sapiens AVL9 homolog (S. cerevisiase) (AVL9), mRNA [NM_015060]	0.409065	665.929	2	884.238	2	0.601056	665.929	2	1010.1	2	1.21544	665.929	2	1546.37	2	A_23_P122947	NM_015060	AVL9	NM_015060	hs|7p14.3	Hs.128056	23080	GO:0016020(membrane)|GO:0016021(integral to membrane)	ENST00000470500	THC2472280
3170	Homo sapiens centromere protein H (CENPH), mRNA [NM_022909]	-0.343086	1711.16	2	1349	2	-1.70549	1711.16	2	524.67	2	-2.34993	1711.16	2	335.653	2	A_23_P110802	NM_022909	CENPH	NM_022909	hs|5q13.2	Hs.631967	64946	GO:0000087(M phase of mitotic cell cycle)|GO:0000236(mitotic prometaphase)|GO:0000278(mitotic cell cycle)|GO:0000776(kinetochore)|GO:0000777(condensed chromosome kinetochore)|GO:0005515(protein binding)|GO:0005634(nucleus)|GO:0005654(nucleoplasm)|GO:0005694(chromosome)|GO:0005829(cytosol)|GO:0006334(nucleosome assembly)|GO:0007059(chromosome segregation)|GO:0034080(CenH3-containing nucleosome ass…	ENST00000283006	THC2470392
3172	Q96ID7_HUMAN (Q96ID7) E2F2 protein, partial (18%) [THC2597193]	0.181558	4435.16	2	5029.95	2	-1.43017	4435.16	2	1645.83	2	0.22829	4435.16	2	5195.55	2	A_33_P3338961	THC2597193			hs|3q22.3					THC2597193
3182	Homo sapiens CD70 molecule (CD70), mRNA [NM_001252]	0.149284	74.5597	2	82.6881	2	-0.0694304	74.5597	2	71.0564	2	1.29337	74.5597	2	182.746	2	A_33_P3243449	NM_001252	CD70	NM_001252	hs|19p13.3	Hs.501497	970	GO:0000299(integral to membrane of membrane fraction)|GO:0002020(protease binding)|GO:0005102(receptor binding)|GO:0005125(cytokine activity)|GO:0005164(tumor necrosis factor receptor binding)|GO:0005515(protein binding)|GO:0005615(extracellular space)|GO:0005886(plasma membrane)|GO:0005887(integral to plasma membrane)|GO:0006917(induction of apoptosis)|GO:0006955(immune response)|GO:0007165(sign…	ENST00000245903	THC2690209
3186	Homo sapiens Z-DNA binding protein 1 (ZBP1), transcript variant 1, mRNA [NM_030776]	1.62442	114.769	2	353.853	2	1.90326	114.769	2	429.302	2	1.05911	114.769	2	239.138	2	A_23_P259141	NM_030776	ZBP1	NM_030776	hs|20q13.31	Hs.302123	81030	GO:0003677(DNA binding)|GO:0003692(left-handed Z-DNA binding)|GO:0003723(RNA binding)|GO:0003726(double-stranded RNA adenosine deaminase activity)|GO:0005634(nucleus)|GO:0005737(cytoplasm)|GO:0008150(biological_process)|GO:0045087(innate immune response)	ENST00000461547	THC2510394
3187	Homo sapiens vav 3 guanine nucleotide exchange factor (VAV3), transcript variant 1, mRNA [NM_006113]	-0.37239	37.6231	1	29.0639	1	1.06055	37.6231	1	78.4714	2	-0.79555	37.6231	1	21.6756	1	A_23_P201551	NM_006113	VAV3	NM_006113	hs|1p13.3	Hs.267659	10451	GO:0001525(angiogenesis)|GO:0005070(SH3/SH2 adaptor activity)|GO:0005085(guanyl-nucleotide exchange factor activity)|GO:0005096(GTPase activator activity)|GO:0005154(epidermal growth factor receptor binding)|GO:0005515(protein binding)|GO:0005737(cytoplasm)|GO:0005829(cytosol)|GO:0005886(plasma membrane)|GO:0006906(vesicle fusion)|GO:0006915(apoptosis)|GO:0006974(response to DNA damage stimulus)|…	ENST00000370056	THC2464298
3189	HUMIGL122 omega protein {Homo sapiens} (exp=-1; wgp=0; cg=0), partial (64%) [THC2517645]	1.62462	119.456	2	368.355	2	-2.52018	119.456	2	20.8237	1	-1.44281	119.456	2	43.9419	2	A_19_P00318227	CU680803	XLOC_014177	CU680803	hs|7q11.21					THC2517645
3190	Homo sapiens chromosome 12 open reading frame 71 (C12orf71), mRNA [NM_001080406]	0.915709	54.2487	2	102.34	2	-3.07423	54.2487	2	6.44101	0	-2.11691	54.2487	2	12.5065	1	A_33_P3357630	NM_001080406	C12orf71	NM_001080406	hs|12p11.23	Hs.334003	728858		ENST00000398815
3192	Homo sapiens Niemann-Pick disease, type C1 (NPC1), mRNA [NM_000271]	0.696848	1889.03	2	3062.04	2	1.39238	1889.03	2	4958.93	2	0.344558	1889.03	2	2398.62	2	A_23_P107587	NM_000271	NPC1	NM_000271	hs|18q11.2	Hs.715623	4864	GO:0004872(receptor activity)|GO:0004888(transmembrane receptor activity)|GO:0005515(protein binding)|GO:0005635(nuclear envelope)|GO:0005764(lysosome)|GO:0005765(lysosomal membrane)|GO:0005768(endosome)|GO:0005783(endoplasmic reticulum)|GO:0005887(integral to plasma membrane)|GO:0006914(autophagy)|GO:0007041(lysosomal transport)|GO:0008158(hedgehog receptor activity)|GO:0008206(bile acid metabol…	ENST00000412552	THC2537789
3200	Homo sapiens insulin-like growth factor 2 mRNA binding protein 1 (IGF2BP1), transcript variant 1, mRNA [NM_006546]	-0.700599	45.3999	2	27.9353	1	-1.62068	45.3999	2	14.7633	1	-1.28367	45.3999	2	18.6479	1	A_23_P83498	NM_006546	IGF2BP1	NM_006546	hs|17q21.32	Hs.144936	10642	GO:0000166(nucleotide binding)|GO:0003729(mRNA binding)|GO:0003730(mRNA 3'-UTR binding)|GO:0005515(protein binding)|GO:0005634(nucleus)|GO:0005730(nucleolus)|GO:0005737(cytoplasm)|GO:0005829(cytosol)|GO:0005886(plasma membrane)|GO:0006403(RNA localization)|GO:0010494(stress granule)|GO:0010610(regulation of mRNA stability involved in response to stress)|GO:0017148(negative regulation of translati…	ENST00000290341	THC2584586
3201	Homo sapiens taste receptor, type 2, member 14 (TAS2R14), mRNA [NM_023922]	-3.01964	146.007	2	18.0041	1	-2.90554	146.007	2	19.4859	1	-4.5442	146.007	2	6.25797	0	A_23_P105495	NM_023922	TAS2R14	NM_023922	hs|12p13.2	Hs.679406	50840	GO:0001580(detection of chemical stimulus involved in sensory perception of bitter taste)|GO:0004871(signal transducer activity)|GO:0004872(receptor activity)|GO:0007186(G-protein coupled receptor protein signaling pathway)|GO:0008527(taste receptor activity)|GO:0016020(membrane)|GO:0016021(integral to membrane)|GO:0033038(bitter taste receptor activity)|GO:0050896(response to stimulus)|GO:005091…	ENST00000381852	THC2603072
3203	PREDICTED: Homo sapiens hypothetical LOC100505487 (LOC100505487), miscRNA [XR_109253]	-0.274359	4840.97	2	4002.6	2	-0.6143	4840.97	2	3162.35	2	-1.53364	4840.97	2	1672.09	2	A_21_P0014317	XR_109253	LOC100505487	XR_109253	hs|16p13.2					THC2491430
3204	Homo sapiens crystallin, zeta (quinone reductase) (CRYZ), transcript variant 1, mRNA [NM_001130042]	0.544808	267.809	2	390.687	2	0.860821	267.809	2	486.36	2	1.18266	267.809	2	607.911	2	A_33_P3391476	NM_001130042	CRYZ	NM_001130042	hs|1p31.1	Hs.83114	1429	GO:0000166(nucleotide binding)|GO:0003723(RNA binding)|GO:0003730(mRNA 3'-UTR binding)|GO:0003960(NADPH:quinone reductase activity)|GO:0005625(soluble fraction)|GO:0005737(cytoplasm)|GO:0005794(Golgi apparatus)|GO:0005829(cytosol)|GO:0007601(visual perception)|GO:0008270(zinc ion binding)|GO:0016491(oxidoreductase activity)|GO:0042178(xenobiotic catabolic process)|GO:0043231(intracellular membran…	ENST00000370870	THC2521651
3205	Homo sapiens growth arrest and DNA-damage-inducible, gamma (GADD45G), mRNA [NM_006705]	0.487757	255.008	2	357.588	2	1.97256	255.008	2	1000.81	2	2.89413	255.008	2	1895.72	2	A_24_P120934	NM_006705	GADD45G	NM_006705	hs|9q22.2	Hs.9701	10912	GO:0000185(activation of MAPKKK activity)|GO:0000186(activation of MAPKK activity)|GO:0005515(protein binding)|GO:0006281(DNA repair)|GO:0006469(negative regulation of protein kinase activity)|GO:0006915(apoptosis)|GO:0006950(response to stress)|GO:0007275(multicellular organismal development)|GO:0030154(cell differentiation)|GO:0051726(regulation of cell cycle)	ENST00000494726	THC2493494
3214	PREDICTED: Homo sapiens UPF0607 protein ENSP00000383783-like (LOC100131107), mRNA [XM_001715471]	5.86071	7.64081	0	444.007	2	-0.262456	7.64081	0	6.3699	0	-0.281041	7.64081	0	6.28836	0	A_33_P3363480	XM_001715471	LOC100131107	XM_001715471	hs|1q21.3	Hs.453538	100131107			THC2640601
3215	Homo sapiens uncharacterized LOC100506172 (LOC100506172), non-coding RNA [NR_038234]	4.53281	7.64967	0	177.074	2	-0.262554	7.64967	0	6.37684	0	-0.280923	7.64967	0	6.29617	0	A_21_P0000729	NR_038234	LOC100506172	NR_038234	hs|16q22.3	Hs.434230			ENST00000555721	THC2605686
3221	Q96C45_HUMAN (Q96C45) ULK4 protein, partial (17%) [THC2500926]	0.92058	7.72037	0	14.6137	1	4.52479	7.72037	0	177.72	2	-0.278574	7.72037	0	6.36472	0	A_21_P0011363	BC070492	XLOC_l2_004866	BC070492	hs|15q13.3					THC2500926
3222	Homo sapiens killer cell immunoglobulin-like receptor, three domains, long cytoplasmic tail, 2 (KIR3DL2), transcript variant 1, mRNA [NM_006737]	0.099218	11.7135	1	12.5474	1	3.13274	11.7135	1	102.739	2	-0.0207314	11.7135	1	11.5464	1	A_21_P0014000	NM_006737	KIR3DL2	NM_006737	hs|19q13.42			GO:0004872(receptor activity)|GO:0005886(plasma membrane)|GO:0005887(integral to plasma membrane)|GO:0006968(cellular defense response)|GO:0050776(regulation of immune response)	ENST00000402254	NP1077166
3229	PHD finger protein 12 [Source:HGNC Symbol;Acc:20816] [ENST00000378879]	1.90663	36.2923	1	136.072	2	-0.493099	36.2923	1	25.7856	1	0.576626	36.2923	1	54.1248	2	A_33_P3343616	ENST00000378879	PHF12	AK160370	hs|17q11.2	Hs.730891	57649	GO:0005515(protein binding)|GO:0005634(nucleus)|GO:0005730(nucleolus)|GO:0008270(zinc ion binding)|GO:0017053(transcriptional repressor complex)|GO:0035091(phosphatidylinositol binding)|GO:0045892(negative regulation of transcription, DNA-dependent)|GO:0046872(metal ion binding)	ENST00000378879	THC2475511
3233	RST28797 Athersys RAGE Library Homo sapiens cDNA, mRNA sequence [BG209282]	1.02078	30.4005	1	61.6833	2	1.3533	30.4005	1	77.6722	2	1.11108	30.4005	1	65.6671	2	A_21_P0008355	ENST00000555909	XLOC_010876	BG209282	hs|14q24.3	Hs.569400			ENST00000555909
3238	zinc finger protein 329 [Source:HGNC Symbol;Acc:14209] [ENST00000500161]	0.00600676	6798.95	2	6827.31	2	0.177783	6798.95	2	7690.59	2	2.95996	6798.95	2	52902.9	2	A_33_P3245674	ENST00000500161	ZNF329	AK090893	hs|19q13.43	Hs.458377	79673	GO:0003677(DNA binding)|GO:0005622(intracellular)|GO:0005634(nucleus)|GO:0006355(regulation of transcription, DNA-dependent)|GO:0008270(zinc ion binding)|GO:0046872(metal ion binding)	ENST00000500161	THC2550377
3241	Homo sapiens CUB and Sushi multiple domains 2 (CSMD2), mRNA [NM_052896]	-1.23262	65.8014	2	28.0013	1	-1.50287	65.8014	2	23.2181	1	-0.108546	65.8014	2	61.0323	2	A_33_P3246935	NM_052896	CSMD2	NM_052896	hs|1p35.1	Hs.656915	114784	GO:0005886(plasma membrane)|GO:0016021(integral to membrane)	ENST00000373380	THC2478036
3244	Homo sapiens ventral anterior homeobox 2 (VAX2), mRNA [NM_012476]	0.0871249	1134.04	2	1204.63	2	-3.97991	1134.04	2	71.8711	2	-0.263041	1134.04	2	945.029	2	A_33_P3267562	NM_012476	VAX2	NM_012476	hs|2p13.3	Hs.249170	25806	GO:0000976(transcription regulatory region sequence-specific DNA binding)|GO:0003700(sequence-specific DNA binding transcription factor activity)|GO:0005634(nucleus)|GO:0005737(cytoplasm)|GO:0006355(regulation of transcription, DNA-dependent)|GO:0007275(multicellular organismal development)|GO:0007398(ectoderm development)|GO:0007409(axonogenesis)|GO:0007601(visual perception)|GO:0009950(dorsal/v…	ENST00000234392
3248	7j96c09.x1 NCI_CGAP_GC6 Homo sapiens cDNA clone IMAGE:3442576 3', mRNA sequence [BF592892]	2.50455	44.5347	2	252.722	2	0.665662	44.5347	2	70.6453	2	0.411972	44.5347	2	59.2536	2	A_21_P0008824	BC031952	XLOC_011223	BC031952	hs|15q15.1	Hs.713073
3249		5.94949	8.29339	0	512.516	2	-0.271754	8.29339	0	6.86951	0	-0.264353	8.29339	0	6.90484	0	A_33_P3375775				hs|16q24.1
3262	HNF1 homeobox A [Source:HGNC Symbol;Acc:11621] [ENST00000402929]	4.23179	8.3945	0	157.721	2	0.0428305	8.3945	0	8.64745	1	0.201609	8.3945	0	9.6535	1	A_33_P3299122	ENST00000402929	HNF1A	X71347	hs|12q24.31		6927	GO:0001077(RNA polymerase II core promoter proximal region sequence-specific DNA binding transcription factor activity involved in positive regulation of transcription)|GO:0001750(photoreceptor outer segment)|GO:0001824(blastocyst development)|GO:0001889(liver development)|GO:0001890(placenta development)|GO:0003677(DNA binding)|GO:0003690(double-stranded DNA binding)|GO:0003700(sequence-specific…	ENST00000402929	NP1174009
3264	BROAD Institute lincRNA (XLOC_009531), lincRNA [TCONS_00019738]	-1.6657	43.7081	2	13.7765	1	-2.65024	43.7081	2	6.96244	0	-1.51401	43.7081	2	15.3038	1	A_21_P0007388	TCONS_00019738	XLOC_009531		hs|11q22.1
3266	BROAD Institute lincRNA (XLOC_012733), lincRNA [TCONS_00026382]	-0.107084	8.35034	0	7.75298	0	2.22156	8.35034	0	38.9459	2	1.89663	8.35034	0	31.0919	1	A_21_P0009508	THC2653247	XLOC_012733		hs|18q23					THC2653247
3271	BROAD Institute lincRNA (XLOC_009872), lincRNA [TCONS_00020558]	-2.11504	156.471	2	36.1196	1	-1.80926	156.471	2	44.647	2	-2.09299	156.471	2	36.676	2	A_21_P0007622	TCONS_00020558	XLOC_009872		hs|12q23.3
3272	Homo sapiens isthmin 1 homolog (zebrafish) (ISM1), mRNA [NM_080826]	-3.85891	231.524	2	15.9569	1	-3.57388	231.524	2	19.4425	1	-3.3397	231.524	2	22.869	1	A_32_P186731	NM_080826	ISM1	NM_080826	hs|20p12.1	Hs.559353	140862	GO:0005576(extracellular region)	ENST00000262487	THC2476493
3278	Homo sapiens phosphoinositide-3-kinase, catalytic, delta polypeptide (PIK3CD), mRNA [NM_005026]	0.741896	202.308	2	338.334	2	1.00657	202.308	2	406.463	2	0.21979	202.308	2	235.6	2	A_24_P71244	NM_005026	PIK3CD	NM_005026	hs|1p36.22	Hs.518451	5293	GO:0000166(nucleotide binding)|GO:0001782(B cell homeostasis)|GO:0005488(binding)|GO:0005524(ATP binding)|GO:0005886(plasma membrane)|GO:0005942(phosphatidylinositol 3-kinase complex)|GO:0006468(protein phosphorylation)|GO:0006935(chemotaxis)|GO:0006954(inflammatory response)|GO:0007165(signal transduction)|GO:0007166(cell surface receptor linked signaling pathway)|GO:0016301(kinase activity)|GO:…	ENST00000377346	THC2619354
3287	Homo sapiens chromosome 5 open reading frame 56 (C5orf56), non-coding RNA [NR_045116]	0.766355	2703.5	2	4598.56	2	1.14668	2703.5	2	5985.66	2	1.01951	2703.5	2	5480.61	2	A_21_P0000173	NR_045116	C5orf56	NR_045116	hs|5q31.1				ENST00000464024	THC2637908
3292	Homo sapiens cDNA FLJ36480 fis, clone THYMU2017449. [AK093799]	-0.783833	14.3835	1	8.35423	0	1.82492	14.3835	1	50.9587	2	0.866134	14.3835	1	26.2178	1	A_33_P3416127	AK093799	LOC100132800	AK093799	hs|19q13.41	Hs.534941	100132800			THC2485478
3297	BROAD Institute lincRNA (XLOC_l2_011954), lincRNA [TCONS_l2_00022808]	-1.39685	22.1596	1	8.41527	0	-1.59287	22.1596	1	7.34615	0	3.15647	22.1596	1	197.585	2	A_21_P0012893	AK125192	LOC285696	AK125192	hs|5p15.1	Hs.646924				THC2625586
3298	Homo sapiens family with sequence similarity 83, member E (FAM83E), mRNA [NM_017708]	0.721985	486.951	2	803.201	2	1.32539	486.951	2	1220.3	2	1.71638	486.951	2	1600.17	2	A_33_P3216467	NM_017708	FAM83E	NM_017708	hs|19q13.33	Hs.165803	54854		ENST00000263266	THC2479249
3299	Homo sapiens cDNA FLJ11867 fis, clone HEMBA1006976, weakly similar to H.sapiens mRNA for Gal-beta(1-3/1-4)GlcNAc alpha-2.3-sialyltransferase. [AK021929]	-0.268241	63.3845	2	52.6302	2	-1.08108	63.3845	2	29.9603	1	0.505571	63.3845	2	89.986	2	A_33_P3309289	AK021929	ST3GAL4	AK021929	hs|11q24.2	Hs.591947	6484	GO:0000139(Golgi membrane)|GO:0003836(beta-galactoside alpha-2,3-sialyltransferase activity)|GO:0005576(extracellular region)|GO:0005794(Golgi apparatus)|GO:0006486(protein glycosylation)|GO:0016020(membrane)|GO:0016021(integral to membrane)|GO:0018279(protein N-linked glycosylation via asparagine)|GO:0030173(integral to Golgi membrane)|GO:0032580(Golgi cisterna membrane)|GO:0043687(post-translat…		THC2487605
3303	PREDICTED: Homo sapiens hypothetical protein LOC731282 (LOC731282), mRNA [XM_001717195]	-0.693663	153.023	2	94.6113	2	-0.90635	153.023	2	81.6428	2	-1.289	153.023	2	62.6223	2	A_21_P0013918	XM_001717195	LOC731282	XM_001717195	hs|4q22.1					THC2619931
3305	BX089126 Soares_testis_NHT Homo sapiens cDNA clone IMAGp998G171824 ; IMAGE:742696, mRNA sequence [BX089126]	-0.177499	9.4555	0	8.36088	0	-0.35649	9.4555	0	7.38534	0	2.77082	9.4555	0	64.5333	2	A_21_P0003449	ENST00000503815	XLOC_003900	BX089126	hs|4p15.31	Hs.97725			ENST00000503815	THC2694284
3318		0.583002	1777.78	2	2663.05	2	0.811299	1777.78	2	3119.63	2	1.449	1777.78	2	4853.69	2	A_33_P3298617				hs|19p13.2
3337	Homo sapiens coenzyme Q3 homolog, methyltransferase (S. cerevisiae) (COQ3), mRNA [NM_017421]	-0.560587	554.887	2	376.228	2	-0.638803	554.887	2	356.374	2	-1.08826	554.887	2	260.98	2	A_23_P111228	NM_017421	COQ3	NM_017421	hs|6q16.2	Hs.713623	51805	GO:0004395(hexaprenyldihydroxybenzoate methyltransferase activity)|GO:0005739(mitochondrion)|GO:0005759(mitochondrial matrix)|GO:0006071(glycerol metabolic process)|GO:0006744(ubiquinone biosynthetic process)|GO:0008152(metabolic process)|GO:0008171(O-methyltransferase activity)|GO:0008425(2-polyprenyl-6-methoxy-1,4-benzoquinone methyltransferase activity)|GO:0008689(3-demethylubiquinone-9 3-O-me…	ENST00000254759	THC2464612
3339	Homo sapiens baculoviral IAP repeat containing 5 (BIRC5), transcript variant 3, mRNA [NM_001012271]	-0.533107	36993.9	2	25565.2	2	-2.99419	36993.9	2	4642.89	2	-5.1969	36993.9	2	1008.58	2	A_23_P118815	NM_001012271	BIRC5	NM_001012271	hs|17q25.3	Hs.728893	332	GO:0000086(G2/M transition of mitotic cell cycle)|GO:0000087(M phase of mitotic cell cycle)|GO:0000228(nuclear chromosome)|GO:0000236(mitotic prometaphase)|GO:0000278(mitotic cell cycle)|GO:0000775(chromosome, centromeric region)|GO:0000910(cytokinesis)|GO:0004869(cysteine-type endopeptidase inhibitor activity)|GO:0005515(protein binding)|GO:0005622(intracellular)|GO:0005634(nucleus)|GO:0005730(n…	ENST00000301633	THC2464956
3353	Novel proteinUncharacterized protein [Source:UniProtKB/TrEMBL;Acc:B1AHE6] [ENST00000406912]	2.41848	93.8845	2	501.915	2	-1.24538	93.8845	2	39.6002	2	-1.44188	93.8845	2	34.5578	2	A_33_P3352677	ENST00000406912		BG222044	hs|22q13.31	Hs.637444			ENST00000406912
3354	Homo sapiens olfactory receptor, family 5, subfamily L, member 2 (OR5L2), mRNA [NM_001004739]	1.01282	217.126	2	438.127	2	-0.871382	217.126	2	118.686	2	-0.302852	217.126	2	176.013	2	A_24_P258235	NM_001004739	OR5L2	NM_001004739	hs|11q11	Hs.528356	26338	GO:0004871(signal transducer activity)|GO:0004872(receptor activity)|GO:0004930(G-protein coupled receptor activity)|GO:0004984(olfactory receptor activity)|GO:0005886(plasma membrane)|GO:0016021(integral to membrane)|GO:0050896(response to stimulus)	ENST00000378397	THC2604332
3363	Homo sapiens tubulin, beta 3 class III (TUBB3), transcript variant 1, mRNA [NM_006086]	0.861303	4404.83	2	8002.16	2	0.779456	4404.83	2	7560.81	2	1.04128	4404.83	2	9065.36	2	A_23_P77493	NM_006086	TUBB3	NM_006086	hs|16q24.3	Hs.511743	10381	GO:0000166(nucleotide binding)|GO:0003924(GTPase activity)|GO:0005198(structural molecule activity)|GO:0005525(GTP binding)|GO:0005737(cytoplasm)|GO:0005856(cytoskeleton)|GO:0005874(microtubule)|GO:0006457(protein folding)|GO:0007018(microtubule-based movement)|GO:0007411(axon guidance)|GO:0044267(cellular protein metabolic process)|GO:0051084(de novo' posttranslational protein folding)|GO:005125…	ENST00000315491	THC2500920
3365	Homo sapiens cDNA FLJ16739 fis, clone BRACE2009318. [AK131515]	-4.43582	148.221	2	6.84846	0	-4.54508	148.221	2	6.34898	0	-4.56599	148.221	2	6.25761	0	A_33_P3219050	AK131515	LOC100128571	AK131515	hs|17q21.33	Hs.690016	100128571			THC2486911
3367	Q4RQ78_TETNG (Q4RQ78) Chromosome 17 SCAF15006, whole genome shotgun sequence. (Fragment), partial (14%) [THC2660860]	-1.731	61.0938	2	18.4041	1	-2.9334	61.0938	2	7.99752	1	-2.16643	61.0938	2	13.6093	1	A_21_P0009541	THC2660860	XLOC_012810							THC2660860
3369	Homo sapiens transcription elongation factor A (SII)-like 8 (TCEAL8), transcript variant 1, mRNA [NM_153333]	0.0315472	7.61416	0	7.7825	1	5.16194	7.61416	0	272.596	2	1.34776	7.61416	0	19.3793	1	A_23_P11331	NM_153333	TCEAL8	NM_153333	hs|Xq22.1	Hs.389734	90843	GO:0005634(nucleus)|GO:0006355(regulation of transcription, DNA-dependent)	ENST00000372685	THC2468818
3372	PREDICTED: Homo sapiens hypothetical protein LOC401180 (LOC401180), mRNA [XM_379325]	-0.554542	42.2013	2	28.7337	1	-1.14327	42.2013	2	19.1059	1	-0.119404	42.2013	2	38.8492	2	A_33_P3364801	XM_379325	LOC401180	XM_379325	hs|5p13.2	Hs.534795	401180
3374	Homo sapiens caveolin 2 (CAV2), transcript variant 1, mRNA [NM_001233]	-0.320381	6338.38	2	5076.15	2	-0.767097	6338.38	2	3724.42	2	-1.57375	6338.38	2	2129.28	2	A_23_P123071	NM_001233	CAV2	NM_001233	hs|7q31.2	Hs.212332	858	GO:0000139(Golgi membrane)|GO:0001937(negative regulation of endothelial cell proliferation)|GO:0002080(acrosomal membrane)|GO:0005515(protein binding)|GO:0005622(intracellular)|GO:0005624(membrane fraction)|GO:0005634(nucleus)|GO:0005737(cytoplasm)|GO:0005794(Golgi apparatus)|GO:0005811(lipid particle)|GO:0005829(cytosol)|GO:0005886(plasma membrane)|GO:0005887(integral to plasma membrane)|GO:000…	ENST00000498493	THC2788990
3375	BROAD Institute lincRNA (XLOC_007304), lincRNA [TCONS_00015933]	-1.07903	14.4862	1	6.85697	0	3.05351	14.4862	1	120.268	2	-1.20967	14.4862	1	6.26333	0	A_21_P0006130	TCONS_00015933	XLOC_007304		hs|9p21.3
3378	Homo sapiens myopalladin (MYPN), mRNA [NM_032578]	0.415932	11.5364	1	15.3915	1	2.03459	11.5364	1	47.2655	2	0.53075	11.5364	1	16.6665	1	A_23_P104438	NM_032578	MYPN	NM_032578	hs|10q21.3	Hs.55205	84665	GO:0003779(actin binding)|GO:0005515(protein binding)|GO:0005634(nucleus)|GO:0005737(cytoplasm)|GO:0015630(microtubule cytoskeleton)|GO:0017124(SH3 domain binding)|GO:0030018(Z disc)|GO:0031674(I band)|GO:0045214(sarcomere organization)|GO:0051371(muscle alpha-actinin binding)|GO:0051419(nebulin binding)	ENST00000354393	THC2744697
3379	Homo sapiens inter-alpha-trypsin inhibitor heavy chain 2 (ITIH2), mRNA [NM_002216]	3.73756	23.2128	1	309.632	2	-0.0366834	23.2128	1	22.63	1	0.0173888	23.2128	1	23.4943	1	A_23_P202053	NM_002216	ITIH2	NM_002216	hs|10p14	Hs.75285	3698	GO:0004866(endopeptidase inhibitor activity)|GO:0004867(serine-type endopeptidase inhibitor activity)|GO:0005576(extracellular region)|GO:0010951(negative regulation of endopeptidase activity)|GO:0030212(hyaluronan metabolic process)	ENST00000358415	THC2467453
3386	BROAD Institute lincRNA (XLOC_012315), lincRNA [TCONS_00025500]	-0.801841	27.3404	1	15.6829	1	2.93398	27.3404	1	208.94	2	-0.73686	27.3404	1	16.4055	1	A_21_P0009276	TCONS_00025500	XLOC_012315		hs|17q25.2
3387		-0.357795	43.5393	2	33.9761	1	1.35244	43.5393	2	111.175	2	-0.258955	43.5393	2	36.3855	2	A_33_P3226780				hs|2p15
3394	Homo sapiens ribonuclease H2, subunit A (RNASEH2A), mRNA [NM_006397]	-0.451636	8254.7	2	6035.95	2	-1.14178	8254.7	2	3741.04	2	-1.13426	8254.7	2	3760.58	2	A_23_P164826	NM_006397	RNASEH2A	NM_006397	hs|19p13.2	Hs.532851	10535	GO:0003723(RNA binding)|GO:0004519(endonuclease activity)|GO:0004523(ribonuclease H activity)|GO:0004540(ribonuclease activity)|GO:0005634(nucleus)|GO:0006260(DNA replication)|GO:0006401(RNA catabolic process)|GO:0016787(hydrolase activity)|GO:0032299(ribonuclease H2 complex)|GO:0046872(metal ion binding)	ENST00000221486	THC2465977
3395	Homo sapiens ghrelin/obestatin prepropeptide (GHRL), transcript variant 1, mRNA [NM_016362]	1.51239	55.6718	2	158.822	2	-0.051626	55.6718	2	53.7149	2	-0.494397	55.6718	2	39.5191	2	A_23_P40956	NM_016362	GHRL	NM_016362	hs|3p25.3	Hs.590080	51738	GO:0000187(activation of MAPK activity)|GO:0001664(G-protein-coupled receptor binding)|GO:0001696(gastric acid secretion)|GO:0001937(negative regulation of endothelial cell proliferation)|GO:0005576(extracellular region)|GO:0005615(extracellular space)|GO:0005737(cytoplasm)|GO:0005788(endoplasmic reticulum lumen)|GO:0006006(glucose metabolic process)|GO:0006916(anti-apoptosis)|GO:0007186(G-protei…	ENST00000287656	NP598268
3403	Homo sapiens smoothelin-like 1 (SMTNL1), mRNA [NM_001105565]	-0.94461	123.765	2	64.3044	2	-1.62515	123.765	2	40.1214	2	-1.46309	123.765	2	44.8912	2	A_21_P0000005	NM_001105565	SMTNL1	NM_001105565	hs|11q12.1	Hs.68756		GO:0005516(calmodulin binding)|GO:0005634(nucleus)|GO:0005737(cytoplasm)|GO:0030017(sarcomere)|GO:0031430(M band)|GO:0043292(contractile fiber)|GO:0045907(positive regulation of vasoconstriction)|GO:0045908(negative regulation of vasodilation)	ENST00000457912	THC2659058
3404		0.582912	91.0695	2	136.41	2	0.870914	91.0695	2	166.55	2	1.47863	91.0695	2	253.796	2	A_21_P0010642	ENST00000430316	XLOC_l2_001064		hs|1p13.1				ENST00000430316	THC2682662
3409	Homo sapiens potassium inwardly-rectifying channel, subfamily J, member 13 (KCNJ13), transcript variant 1, mRNA [NM_002242]	-0.132646	8.20735	0	7.48639	0	2.85524	8.20735	0	59.3903	2	-0.26732	8.20735	0	6.81917	0	A_33_P3316173	NM_002242	KCNJ13	NM_002242	hs|2q37.1	Hs.467338	3769	GO:0005242(inward rectifier potassium channel activity)|GO:0005244(voltage-gated ion channel activity)|GO:0006811(ion transport)|GO:0006813(potassium ion transport)|GO:0008076(voltage-gated potassium channel complex)|GO:0016020(membrane)|GO:0016021(integral to membrane)	ENST00000233826	THC2472809
3413	PREDICTED: Homo sapiens hypothetical LOC100506437 (LOC100506437), miscRNA [XR_109501]	1.90696	131.294	2	492.376	2	-0.270046	131.294	2	108.881	2	-0.21499	131.294	2	113.117	2	A_21_P0014374	XR_109501	LOC100506437	XR_109501	hs|19q13.43
3415	Homo sapiens chromogranin B (secretogranin 1) (CHGB), mRNA [NM_001819]	-0.785008	53.2804	2	30.9212	1	-2.46318	53.2804	2	9.66224	1	-0.476831	53.2804	2	38.2848	2	A_23_P57155	NM_001819	CHGB	NM_001819	hs|20p12.3	Hs.516874	1114	GO:0005179(hormone activity)|GO:0005515(protein binding)|GO:0005576(extracellular region)|GO:0030141(stored secretory granule)	ENST00000378961	THC2552719
3424	Homo sapiens MRPL23 antisense RNA 1 (non-protein coding) (MRPL23-AS1), non-coding RNA [NR_024471]	-0.450636	428.805	2	313.766	2	-1.68713	428.805	2	133.163	2	-2.03002	428.805	2	104.994	2	A_33_P3410259	NR_024471	MRPL23-AS1	NR_024471	hs|11p15.5		100133545
3428		-0.435881	109.358	2	80.8423	2	-2.13541	109.358	2	24.8902	1	-1.70164	109.358	2	33.6208	1	A_24_P917686				hs|6q16.1
3429	BROAD Institute lincRNA (XLOC_012052), lincRNA [TCONS_00024777]	-1.25705	57.7254	2	24.1523	1	-2.47644	57.7254	2	10.3725	1	-1.21886	57.7254	2	24.8001	1	A_21_P0009089	TCONS_00024777	XLOC_012052		hs|16q24.2
3436	glutaminyl-tRNA synthase (glutamine-hydrolyzing)-like 1 [Source:HGNC Symbol;Acc:21020] [ENST00000369044]	-4.24356	145.654	2	7.68924	0	-4.40405	145.654	2	6.87972	0	-4.37513	145.654	2	7.01902	0	A_24_P50862	ENST00000369044	QRSL1	AK022251	hs|6q21	Hs.406917	55278	GO:0000166(nucleotide binding)|GO:0005524(ATP binding)|GO:0005739(mitochondrion)|GO:0016874(ligase activity)|GO:0030956(glutamyl-tRNA(Gln) amidotransferase complex)|GO:0032543(mitochondrial translation)|GO:0050567(glutaminyl-tRNA synthase (glutamine-hydrolyzing) activity)|GO:0070681(glutaminyl-tRNAGln biosynthesis via transamidation)	ENST00000369044	THC2480719
3438	pyruvate dehydrogenase (lipoamide) alpha 1 [Source:HGNC Symbol;Acc:8806] [ENST00000379805]	0.773947	8.14421	0	13.9261	1	-0.253161	8.14421	0	6.83345	0	3.17563	8.14421	0	73.5881	2	A_33_P3229898	ENST00000379805	PDHA1		hs|Xp22.12		5160	GO:0004738(pyruvate dehydrogenase activity)|GO:0004739(pyruvate dehydrogenase (acetyl-transferring) activity)|GO:0005739(mitochondrion)|GO:0005759(mitochondrial matrix)|GO:0006090(pyruvate metabolic process)|GO:0006096(glycolysis)|GO:0008152(metabolic process)|GO:0010510(regulation of acetyl-CoA biosynthetic process from pyruvate)|GO:0016491(oxidoreductase activity)|GO:0016624(oxidoreductase acti…	ENST00000379805	THC2526450
3442	PREDICTED: Homo sapiens phospholipid scramblase-like (LOC440981), mRNA [XM_496663]	1.84709	7.94435	0	28.5818	1	3.294	7.94435	0	77.9205	2	3.57431	7.94435	0	94.6306	2	A_21_P0012550	ENST00000463633	PLSCR2	XM_496663	hs|3q24			GO:0005509(calcium ion binding)|GO:0005886(plasma membrane)|GO:0016021(integral to membrane)|GO:0017121(phospholipid scrambling)|GO:0017128(phospholipid scramblase activity)	ENST00000463633	THC2767537
3444	Homo sapiens coiled-coil domain containing 18 (CCDC18), mRNA [NM_206886]	-0.287388	1344.1	2	1101.33	2	-1.49696	1344.1	2	476.212	2	-1.84271	1344.1	2	374.731	2	A_33_P3327165	NM_206886	CCDC18	NM_206886	hs|1p22.1	Hs.310637	343099		ENST00000447456	THC2478279
3445	ankyrin repeat domain 46 [Source:HGNC Symbol;Acc:27229] [ENST00000520552]	-0.269053	9.54732	1	7.92298	0	1.42785	9.54732	1	25.6865	1	1.90686	9.54732	1	35.8016	2	A_33_P3315325	ENST00000520552	ANKRD46	BC050396	hs|8q22.2	Hs.700353	157567	GO:0016020(membrane)|GO:0016021(integral to membrane)	ENST00000520552	THC2487947
3450	Homo sapiens hect domain and RLD 2 (HERC2), mRNA [NM_004667]	-0.473202	146.696	2	105.674	2	-0.323266	146.696	2	117.248	2	-1.47684	146.696	2	52.7042	2	A_21_P0011395	NM_004667	HERC2	NM_004667	hs|15q13.1	Hs.608918		GO:0004842(ubiquitin-protein ligase activity)|GO:0005085(guanyl-nucleotide exchange factor activity)|GO:0005515(protein binding)|GO:0005622(intracellular)|GO:0005634(nucleus)|GO:0005737(cytoplasm)|GO:0005743(mitochondrial inner membrane)|GO:0006281(DNA repair)|GO:0006464(protein modification process)|GO:0006886(intracellular protein transport)|GO:0007283(spermatogenesis)|GO:0008270(zinc ion bindi…	ENST00000529353	THC2537025
3453	Homo sapiens filamin A, alpha (FLNA), transcript variant 2, mRNA [NM_001110556]	-0.0161301	6936.5	2	6859.38	2	-0.47832	6936.5	2	4979.11	2	-1.11898	6936.5	2	3193.69	2	A_33_P3366120	NM_001110556	FLNA	NM_001110556	hs|Xq28	Hs.195464	2316	GO:0001948(glycoprotein binding)|GO:0002576(platelet degranulation)|GO:0003779(actin binding)|GO:0004871(signal transducer activity)|GO:0005080(protein kinase C binding)|GO:0005515(protein binding)|GO:0005576(extracellular region)|GO:0005634(nucleus)|GO:0005737(cytoplasm)|GO:0005802(trans-Golgi network)|GO:0005829(cytosol)|GO:0005886(plasma membrane)|GO:0005938(cell cortex)|GO:0007195(inhibition …	ENST00000369856	THC2495502
3460	full-length cDNA clone CS0DL004YM17 of B cells (Ramos cell line) Cot 25-normalized of Homo sapiens (human) [CR626194]	-0.16955	9.46291	0	8.41366	0	-0.365963	9.46291	0	7.34275	0	3.79292	9.46291	0	131.162	2	A_21_P0012093	CR626194	XLOC_l2_008288	CR626194	hs|2q22.1	Hs.570104				THC2603501
3468	BROAD Institute lincRNA (XLOC_011978), lincRNA [TCONS_00024699]	0.11046	21.2995	1	22.9944	1	0.151535	21.2995	1	23.6585	1	3.50462	21.2995	1	241.75	2	A_21_P0009047	TCONS_00024699	XLOC_011978		hs|16q21
3472		0.0869791	2703.45	2	2871.45	2	-0.331666	2703.45	2	2148.21	2	-1.04036	2703.45	2	1314.43	2	A_32_P88905				hs|13q14.2
3474	Homo sapiens minichromosome maintenance complex component 7 (MCM7), transcript variant 1, mRNA [NM_005916]	-0.769578	1100.48	2	645.527	2	-1.26014	1100.48	2	459.453	2	-1.04824	1100.48	2	532.143	2	A_33_P3258223	NM_005916	MCM7	NM_005916	hs|7q22.1	Hs.438720	4176	GO:0000075(cell cycle checkpoint)|GO:0000082(G1/S transition of mitotic cell cycle)|GO:0000084(S phase of mitotic cell cycle)|GO:0000166(nucleotide binding)|GO:0000216(M/G1 transition of mitotic cell cycle)|GO:0000278(mitotic cell cycle)|GO:0000785(chromatin)|GO:0003677(DNA binding)|GO:0003697(single-stranded DNA binding)|GO:0004003(ATP-dependent DNA helicase activity)|GO:0005515(protein binding)…	ENST00000354230	NP840387
3477	Homo sapiens G protein-coupled receptor 123 (GPR123), mRNA [NM_001083909]	0.52143	9.24743	0	13.2735	1	2.3433	9.24743	0	46.927	2	2.14064	9.24743	0	40.7771	2	A_23_P327605	NM_001083909	GPR123	NM_001083909	hs|10q26.3	Hs.435183	84435	GO:0004871(signal transducer activity)|GO:0004872(receptor activity)|GO:0004930(G-protein coupled receptor activity)|GO:0005737(cytoplasm)|GO:0005886(plasma membrane)|GO:0007165(signal transduction)|GO:0007186(G-protein coupled receptor protein signaling pathway)|GO:0016021(integral to membrane)	ENST00000392609	THC2602593
3482	PREDICTED: Homo sapiens hypothetical LOC100128997, transcript variant 2 (LOC100128997), miscRNA [XR_109612]	-0.100432	165.363	2	154.243	2	0.151702	165.363	2	183.698	2	-1.06977	165.363	2	78.7781	2	A_21_P0014400	XR_109612	LOC100128997	XR_109612	hs|20q13.12	Hs.710271				THC2530133
3483	Homo sapiens gem (nuclear organelle) associated protein 2 (GEMIN2), transcript variant alpha, mRNA [NM_003616]	-0.288982	463.022	2	378.974	2	-1.04849	463.022	2	223.86	2	-0.659336	463.022	2	293.171	2	A_33_P3297155	NM_003616	GEMIN2	NM_003616	hs|14q21.1	Hs.652307	8487	GO:0000245(spliceosome assembly)|GO:0000375(RNA splicing, via transesterification reactions)|GO:0000387(spliceosomal snRNP assembly)|GO:0005515(protein binding)|GO:0005622(intracellular)|GO:0005634(nucleus)|GO:0005654(nucleoplasm)|GO:0005681(spliceosomal complex)|GO:0005737(cytoplasm)|GO:0005829(cytosol)|GO:0006397(mRNA processing)|GO:0008380(RNA splicing)|GO:0015030(Cajal body)|GO:0016070(RNA me…	ENST00000525153	THC2605902
3484	AF068483 chaperonin Cct6 {Oryctolagus cuniculus} (exp=-1; wgp=0; cg=0), partial (20%) [THC2569255]	-0.292127	4978.11	2	4065.61	2	-1.22811	4978.11	2	2125.04	2	-0.287206	4978.11	2	4079.5	2	A_21_P0013234	THC2569255	XLOC_l2_013460		hs|7q11.21					THC2569255
3489	Homo sapiens SV2 related protein homolog (rat) (SVOP), mRNA [NM_018711]	1.31466	19.7459	1	49.1167	2	-0.0162866	19.7459	1	19.5242	1	-1.38448	19.7459	1	7.5632	1	A_23_P112982	NM_018711	SVOP	NM_018711	hs|12q24.11	Hs.4221	55530	GO:0008021(synaptic vesicle)|GO:0015075(ion transmembrane transporter activity)|GO:0016020(membrane)|GO:0016021(integral to membrane)|GO:0022857(transmembrane transporter activity)|GO:0030054(cell junction)|GO:0030672(synaptic vesicle membrane)|GO:0031410(cytoplasmic vesicle)|GO:0045202(synapse)	ENST00000299134	THC2465966
3494	Homo sapiens potassium large conductance calcium-activated channel, subfamily M, alpha member 1 (KCNMA1), transcript variant 1, mRNA [NM_001014797]	1.18972	13.3121	1	30.3661	1	1.67811	13.3121	1	42.5998	2	0.258515	13.3121	1	15.9246	1	A_32_P192692	NM_001014797	KCNMA1	NM_001014797	hs|10q22.3	Hs.144795	3778	GO:0000166(nucleotide binding)|GO:0001666(response to hypoxia)|GO:0003779(actin binding)|GO:0005244(voltage-gated ion channel activity)|GO:0005249(voltage-gated potassium channel activity)|GO:0005267(potassium channel activity)|GO:0005515(protein binding)|GO:0005886(plasma membrane)|GO:0005901(caveola)|GO:0006811(ion transport)|GO:0006813(potassium ion transport)|GO:0006970(response to osmotic st…		THC2641576
3496	Homo sapiens Rho guanine nucleotide exchange factor (GEF) 10-like (ARHGEF10L), transcript variant 1, mRNA [NM_018125]	0.267662	14575.4	2	17546.7	2	0.267532	14575.4	2	17545.1	2	1.19699	14575.4	2	33415.6	2	A_33_P3799936	NM_018125	ARHGEF10L	NM_018125	hs|1p36.13	Hs.443460	55160	GO:0005085(guanyl-nucleotide exchange factor activity)|GO:0005089(Rho guanyl-nucleotide exchange factor activity)|GO:0005100(Rho GTPase activator activity)|GO:0005622(intracellular)|GO:0005737(cytoplasm)|GO:0005829(cytosol)|GO:0032321(positive regulation of Rho GTPase activity)|GO:0035023(regulation of Rho protein signal transduction)|GO:0035104(positive regulation of transcription via sterol reg…	ENST00000375408	THC2601053
3500	Homo sapiens chromosome 2 open reading frame 55 (C2orf55), mRNA [NM_207362]	-0.361613	871.986	2	678.661	2	-0.875133	871.986	2	475.41	2	-1.22575	871.986	2	372.84	2	A_24_P272313	NM_207362	C2orf55	NM_207362	hs|2q11.2	Hs.469398	343990		ENST00000397899	THC2464951
3510	Uncharacterized protein [Source:UniProtKB/TrEMBL;Acc:C9JMR9] [ENST00000542270]	0.135008	76.7942	2	84.3276	2	0.832545	76.7942	2	136.757	2	1.08096	76.7942	2	162.454	2	A_24_P376422	ENST00000542270		BC035371	hs|7q22.1	Hs.729231			ENST00000542270	THC2471721
3512	Homo sapiens centrosomal protein 55kDa (CEP55), transcript variant 1, mRNA [NM_018131]	-0.417988	5638.89	2	4220.53	2	-2.81667	5638.89	2	800.369	2	-4.86272	5638.89	2	193.807	2	A_23_P115872	NM_018131	CEP55	NM_018131	hs|10q23.33	Hs.14559	55165	GO:0005737(cytoplasm)|GO:0005813(centrosome)|GO:0005814(centriole)|GO:0005856(cytoskeleton)|GO:0007049(cell cycle)|GO:0007067(mitosis)|GO:0030496(midbody)|GO:0032154(cleavage furrow)|GO:0051301(cell division)	ENST00000371485	THC2462419
3515	Homo sapiens phosphoribosyl pyrophosphate amidotransferase (PPAT), mRNA [NM_002703]	-0.404278	3021.15	2	2282.82	2	-0.753788	3021.15	2	1791.68	2	-1.24682	3021.15	2	1273.04	2	A_23_P80940	NM_002703	PPAT	NM_002703	hs|4q12	Hs.331420	5471	GO:0004044(amidophosphoribosyltransferase activity)|GO:0005625(soluble fraction)|GO:0005829(cytosol)|GO:0006144(purine base metabolic process)|GO:0006164(purine nucleotide biosynthetic process)|GO:0006541(glutamine metabolic process)|GO:0007595(lactation)|GO:0009113(purine base biosynthetic process)|GO:0009116(nucleoside metabolic process)|GO:0009168(purine ribonucleoside monophosphate biosynthet…	ENST00000425339	THC2609685
3517	Homo sapiens chromosome 8 open reading frame 80 (C8orf80), mRNA [NM_001010906]	1.25731	149.386	2	357.107	2	-0.641462	149.386	2	95.766	2	-0.856701	149.386	2	82.4932	2	A_33_P3246598	NM_001010906	C8orf80	NM_001010906	hs|8p21.1	Hs.370129	389643	GO:0000166(nucleotide binding)|GO:0003924(GTPase activity)|GO:0005525(GTP binding)|GO:0005634(nucleus)|GO:0005730(nucleolus)|GO:0016787(hydrolase activity)	ENST00000341513	THC2484701
3529	Homo sapiens chromosome 6 open reading frame 145 (C6orf145), mRNA [NM_183373]	0.175791	2515.39	2	2841.34	2	0.823654	2515.39	2	4451.94	2	1.08309	2515.39	2	5329.03	2	A_24_P272290	NM_183373	C6orf145	NM_183373	hs|6p25.2	Hs.484500	221749	GO:0007154(cell communication)|GO:0035091(phosphatidylinositol binding)	ENST00000380283	THC2462410
3530	Homo sapiens family with sequence similarity 20, member A (FAM20A), transcript variant 1, mRNA [NM_017565]	-1.65732	61.1174	2	19.3759	1	-3.26876	61.1174	2	6.34117	0	-3.28954	61.1174	2	6.25052	0	A_24_P352952	NM_017565	FAM20A	NM_017565	hs|17q24.2	Hs.268874	54757	GO:0005576(extracellular region)	ENST00000375556	THC2476784
3534	GB	-2.52281	39.2891	2	6.83646	0	-1.78046	39.2891	2	11.4367	1	-0.521309	39.2891	2	27.3742	1	A_19_P00316914	AK058184	LOC148638	AK058184	hs|1q42.3	Hs.621317				NP1154348
3538	Homo sapiens inner centromere protein antigens 135/155kDa (INCENP), transcript variant 1, mRNA [NM_001040694]	-0.50815	1220.61	2	858.237	2	-1.25092	1220.61	2	512.876	2	-0.623946	1220.61	2	792.044	2	A_23_P116387	NM_001040694	INCENP	NM_001040694	hs|11q12.3	Hs.142179	3619	GO:0000087(M phase of mitotic cell cycle)|GO:0000236(mitotic prometaphase)|GO:0000278(mitotic cell cycle)|GO:0000775(chromosome, centromeric region)|GO:0000776(kinetochore)|GO:0000777(condensed chromosome kinetochore)|GO:0000801(central element)|GO:0000910(cytokinesis)|GO:0005515(protein binding)|GO:0005634(nucleus)|GO:0005694(chromosome)|GO:0005721(centromeric heterochromatin)|GO:0005737(cytopla…	ENST00000278849	THC2640910
3539	Homo sapiens retrotransposon gag domain containing 1 (RGAG1), mRNA [NM_020769]	-0.151302	7.61503	0	6.85686	0	3.11084	7.61503	0	65.7852	2	-0.281634	7.61503	0	6.26457	0	A_23_P306352	NM_020769	RGAG1	NM_020769	hs|Xq23	Hs.201071	57529		ENST00000540313	THC2480741
3546	Homo sapiens protease, serine, 12 (neurotrypsin, motopsin) (PRSS12), mRNA [NM_003619]	-0.23879	187.397	2	158.81	2	-1.33738	187.397	2	74.1599	2	-1.61953	187.397	2	60.9868	2	A_23_P121637	NM_003619	PRSS12	NM_003619	hs|4q26	Hs.445857	8492	GO:0004252(serine-type endopeptidase activity)|GO:0005044(scavenger receptor activity)|GO:0005576(extracellular region)|GO:0006508(proteolysis)|GO:0008233(peptidase activity)|GO:0008236(serine-type peptidase activity)|GO:0016020(membrane)|GO:0030425(dendrite)|GO:0031410(cytoplasmic vesicle)|GO:0031638(zymogen activation)|GO:0043083(synaptic cleft)|GO:0043195(terminal button)|GO:0045202(synapse)	ENST00000296498	THC2471893
3549	BROAD Institute lincRNA (XLOC_000424), lincRNA [TCONS_00001172]	0.103241	7.71471	0	8.28702	1	2.16661	7.71471	0	34.6365	2	-0.277709	7.71471	0	6.36387	0	A_21_P0001376	TCONS_00001172	XLOC_000424		hs|1q22
3557	Homo sapiens putative uncharacterized protein UNQ6975/PRO21958 (UNQ6975), non-coding RNA [NR_033831]	2.57845	100.535	2	600.495	2	0.179203	100.535	2	113.832	2	0.250777	100.535	2	119.622	2	A_21_P0001766	NR_033831	UNQ6975	NR_033831	hs|2p21			GO:0005576(extracellular region)	ENST00000378479	THC2486585
3558	Homo sapiens steroid-5-alpha-reductase, alpha polypeptide 2 (3-oxo-5 alpha-steroid delta 4-dehydrogenase alpha 2) (SRD5A2), mRNA [NM_000348]	1.07319	167.977	2	353.438	2	0.941847	167.977	2	322.682	2	1.3972	167.977	2	442.435	2	A_23_P28186	NM_000348	SRD5A2	NM_000348	hs|2p23.1	Hs.458345	6716	GO:0003865(3-oxo-5-alpha-steroid 4-dehydrogenase activity)|GO:0005737(cytoplasm)|GO:0005783(endoplasmic reticulum)|GO:0005789(endoplasmic reticulum membrane)|GO:0005792(microsome)|GO:0006702(androgen biosynthetic process)|GO:0007267(cell-cell signaling)|GO:0007548(sex differentiation)|GO:0008202(steroid metabolic process)|GO:0008209(androgen metabolic process)|GO:0008584(male gonad development)|G…		THC2477126
3559	Homo sapiens tripartite motif containing 58 (TRIM58), mRNA [NM_015431]	0.248271	646.231	2	767.583	2	-1.09914	646.231	2	301.658	2	-2.04693	646.231	2	156.387	2	A_33_P3249414	NM_015431	TRIM58	NM_015431	hs|1q44	Hs.269151	25893	GO:0005622(intracellular)|GO:0008270(zinc ion binding)|GO:0046872(metal ion binding)		THC2690911
3571	Homo sapiens cornichon homolog 2 (Drosophila) (CNIH2), mRNA [NM_182553]	-0.275582	117.731	2	97.2594	2	1.2831	117.731	2	286.511	2	-0.407544	117.731	2	88.7579	2	A_24_P203315	NM_182553	CNIH2	NM_182553	hs|11q13.2	Hs.437072	254263	GO:0005515(protein binding)|GO:0005783(endoplasmic reticulum)|GO:0005789(endoplasmic reticulum membrane)|GO:0005886(plasma membrane)|GO:0014069(postsynaptic density)|GO:0016021(integral to membrane)|GO:0030054(cell junction)|GO:0030425(dendrite)|GO:0032281(alpha-amino-3-hydroxy-5-methyl-4-isoxazolepropionic acid selective glutamate receptor complex)|GO:0035249(synaptic transmission, glutamatergic…	ENST00000531936	NP1275948
3576	BROAD Institute lincRNA (XLOC_l2_014055), lincRNA [TCONS_l2_00026976]	3.58275	9.14654	1	109.59	2	-0.414146	9.14654	1	6.86414	0	-0.407662	9.14654	1	6.89506	0	A_21_P0013357	TCONS_l2_00026976	XLOC_l2_014055		hs|7q36.1
3580	Homo sapiens G protein-coupled receptor 19 (GPR19), mRNA [NM_006143]	-0.445365	579.216	2	425.375	2	-2.78338	579.216	2	84.1317	2	-3.5699	579.216	2	48.7748	2	A_33_P3236813	NM_006143	GPR19	NM_006143	hs|12p13.1	Hs.657862	2842	GO:0004871(signal transducer activity)|GO:0004872(receptor activity)|GO:0004930(G-protein coupled receptor activity)|GO:0005886(plasma membrane)|GO:0005887(integral to plasma membrane)|GO:0007186(G-protein coupled receptor protein signaling pathway)	ENST00000332427	THC2479869
3591	BROAD Institute lincRNA (XLOC_000087), lincRNA [TCONS_00000166]	2.83758	8.40048	0	60.0482	2	0.598845	8.40048	0	12.7226	1	1.58028	8.40048	0	25.1198	1	A_21_P0000956	ENST00000457706	XLOC_000087		hs|1p36.12				ENST00000457706
3592	Homo sapiens long intergenic non-protein coding RNA 460 (LINC00460), non-coding RNA [NR_034119]	-2.40255	131.951	2	24.9559	1	-4.24059	131.951	2	6.98018	0	-2.51596	131.951	2	23.0692	1	A_21_P0000640	NR_034119	LINC00460	NR_034119	hs|13q33.3					THC2644074
3600	BROAD Institute lincRNA (XLOC_013567), lincRNA [TCONS_00027953]	-3.62394	216.665	2	17.5742	1	-4.21246	216.665	2	11.6872	1	-4.41248	216.665	2	10.1742	1	A_21_P0009857	ENST00000448013	XLOC_013567		hs|20q13.2				ENST00000448013
3603	Homo sapiens RNA, U11 small nuclear (RNU11), small nuclear RNA [NR_004407]	-0.349698	423.896	2	332.652	2	-1.05879	423.896	2	203.485	2	-0.809858	423.896	2	241.807	2	A_21_P0000502	NR_004407	RNU11	NR_004407	hs|1p35.3	Hs.640266
3619	Homo sapiens zinc finger protein 566 (ZNF566), transcript variant 3, mRNA [NM_032838]	-0.710723	233.866	2	142.896	2	-0.826565	233.866	2	131.87	2	-1.10468	233.866	2	108.749	2	A_23_P306956	NM_032838	ZNF566	NM_032838	hs|19q13.12	Hs.533939	84924	GO:0003677(DNA binding)|GO:0005622(intracellular)|GO:0005634(nucleus)|GO:0006355(regulation of transcription, DNA-dependent)|GO:0008270(zinc ion binding)|GO:0046872(metal ion binding)	ENST00000392170	THC2473917
3624	BROAD Institute lincRNA (XLOC_l2_005187), lincRNA [TCONS_l2_00009686]	1.64128	9.45672	0	29.4995	1	-0.365716	9.45672	0	7.33921	0	4.40589	9.45672	0	200.468	2	A_21_P0011432	TCONS_l2_00009686	XLOC_l2_005187		hs|16p11.2
3634	Homo sapiens tubulin, beta 1 class VI (TUBB1), mRNA [NM_030773]	2.16514	12.3757	1	55.5062	2	-0.745102	12.3757	1	7.38364	0	-0.71658	12.3757	1	7.53106	0	A_24_P228550	NM_030773	TUBB1	NM_030773	hs|20q13.32	Hs.303023	81027	GO:0000166(nucleotide binding)|GO:0003924(GTPase activity)|GO:0005200(structural constituent of cytoskeleton)|GO:0005525(GTP binding)|GO:0005737(cytoplasm)|GO:0005856(cytoskeleton)|GO:0005874(microtubule)|GO:0006457(protein folding)|GO:0007018(microtubule-based movement)|GO:0044267(cellular protein metabolic process)|GO:0051084(de novo' posttranslational protein folding)|GO:0051225(spindle assemb…	ENST00000217133	THC2472803
3645	602250826F1 NIH_MGC_81 Homo sapiens cDNA clone IMAGE:4338006 5', mRNA sequence [BF791287]	-0.181072	9.121	0	8.04515	0	2.26357	9.121	0	43.7971	2	0.552053	9.121	0	13.3729	1	A_21_P0001147	ENST00000437598	XLOC_000902	BF791287	hs|1p22.3	Hs.319720			ENST00000437598	THC2649702
3651	BROAD Institute lincRNA (XLOC_006513), lincRNA [TCONS_00013877]	0.144167	58868	2	65054.6	2	0.392825	58868	2	77291.5	2	1.37337	58868	2	152513	2	A_21_P0005511	ENST00000439105	XLOC_006513		hs|7q21.11				ENST00000439105
3657	Homo sapiens family with sequence similarity 102, member A (FAM102A), transcript variant 1, mRNA [NM_001035254]	0.26559	85006.3	2	102188	2	0.887741	85006.3	2	157285	2	1.41765	85006.3	2	227094	2	A_23_P112531	NM_001035254	FAM102A	NM_001035254	hs|9q34.11	Hs.535972	399665		ENST00000300434	THC2466545
3658	Homo sapiens primase, DNA, polypeptide 1 (49kDa) (PRIM1), mRNA [NM_000946]	-1.08154	2898.49	2	1369.61	2	-1.90663	2898.49	2	773.067	2	-1.91424	2898.49	2	769	2	A_23_P25019	NM_000946	PRIM1	NM_000946	hs|12q13.3	Hs.534339	5557	GO:0000082(G1/S transition of mitotic cell cycle)|GO:0000084(S phase of mitotic cell cycle)|GO:0000216(M/G1 transition of mitotic cell cycle)|GO:0000278(mitotic cell cycle)|GO:0000722(telomere maintenance via recombination)|GO:0000723(telomere maintenance)|GO:0003896(DNA primase activity)|GO:0005654(nucleoplasm)|GO:0005658(alpha DNA polymerase:primase complex)|GO:0006260(DNA replication)|GO:00062…	ENST00000552590	NP1207446
3670	Homo sapiens uncharacterized protein LOC100127983 (LOC100127983), mRNA [NM_001190972]	0.145774	8.12635	0	8.99038	1	1.91759	8.12635	0	30.7007	1	3.47742	8.12635	0	90.5113	2	A_24_P683011	NM_001190972	LOC100127983	NM_001190972	hs|8q21.3	Hs.726668	100127983		ENST00000517562	THC2627955
3681	Homo sapiens histone cluster 1, H4l (HIST1H4L), mRNA [NM_003546]	0.236895	683.484	2	805.455	2	-1.51148	683.484	2	239.733	2	-1.22853	683.484	2	291.679	2	A_33_P3351851	NM_003546	HIST1H4L	NM_003546	hs|6p22.1	Hs.533295	8368		ENST00000355981	THC2486688
3682	Homo sapiens mesenchyme homeobox 1 (MEOX1), transcript variant 1, mRNA [NM_004527]	2.22961	67.9648	2	318.761	2	0.919444	67.9648	2	128.548	2	0.492692	67.9648	2	95.6311	2	A_23_P107173	NM_004527	MEOX1	NM_004527	hs|17q21.31	Hs.438	4222	GO:0001757(somite specification)|GO:0003674(molecular_function)|GO:0003677(DNA binding)|GO:0003682(chromatin binding)|GO:0003700(sequence-specific DNA binding transcription factor activity)|GO:0005575(cellular_component)|GO:0005634(nucleus)|GO:0005730(nucleolus)|GO:0007275(multicellular organismal development)|GO:0008150(biological_process)|GO:0043565(sequence-specific DNA binding)|GO:0045944(pos…	ENST00000329168	THC2472031
3683	Homo sapiens zinc finger, CCHC domain containing 6 (ZCCHC6), transcript variant 1, mRNA [NM_024617]	0.411015	717.805	2	954.408	2	1.09726	717.805	2	1535.73	2	1.58981	717.805	2	2160.66	2	A_23_P123727	NM_024617	ZCCHC6	NM_024617	hs|9q21.33	Hs.597057	79670	GO:0003676(nucleic acid binding)|GO:0008270(zinc ion binding)|GO:0016740(transferase activity)|GO:0016779(nucleotidyltransferase activity)|GO:0031123(RNA 3'-end processing)|GO:0046872(metal ion binding)|GO:0050265(RNA uridylyltransferase activity)|GO:0071044(histone mRNA catabolic process)	ENST00000427388	THC2487583
3688	Homo sapiens caveolin 2 (CAV2), transcript variant 1, mRNA [NM_001233]	-0.283489	6199.67	2	5093.66	2	-0.753753	6199.67	2	3676.77	2	-1.52896	6199.67	2	2148.35	2	A_23_P123071	NM_001233	CAV2	NM_001233	hs|7q31.2	Hs.212332	858	GO:0000139(Golgi membrane)|GO:0001937(negative regulation of endothelial cell proliferation)|GO:0002080(acrosomal membrane)|GO:0005515(protein binding)|GO:0005622(intracellular)|GO:0005624(membrane fraction)|GO:0005634(nucleus)|GO:0005737(cytoplasm)|GO:0005794(Golgi apparatus)|GO:0005811(lipid particle)|GO:0005829(cytosol)|GO:0005886(plasma membrane)|GO:0005887(integral to plasma membrane)|GO:000…	ENST00000498493	THC2788990
3694	BROAD Institute lincRNA (XLOC_014192), lincRNA [TCONS_00029376]	-4.021	110.981	2	6.83608	0	-4.13001	110.981	2	6.33855	0	-2.85317	110.981	2	15.3588	1	A_21_P0010347	THC2522095	XLOC_014192		hs|22q12.1					THC2522095
3701	BROAD Institute lincRNA (XLOC_004822), lincRNA [TCONS_00010334]	1.25856	15.6052	1	37.3364	2	-1.14788	15.6052	1	7.0424	1	-0.721364	15.6052	1	9.4649	1	A_21_P0004387	TCONS_00010334	XLOC_004822		hs|5q11.2
3702	Homo sapiens mitochondrial ribosomal protein L12 (MRPL12), nuclear gene encoding mitochondrial protein, mRNA [NM_002949]	-0.480303	12882.4	2	9234.45	2	-1.43594	12882.4	2	4761.41	2	-1.77023	12882.4	2	3776.63	2	A_33_P3365810	NM_002949	MRPL12	NM_002949	hs|17q25.3	Hs.109059	6182	GO:0003723(RNA binding)|GO:0003735(structural constituent of ribosome)|GO:0005515(protein binding)|GO:0005622(intracellular)|GO:0005739(mitochondrion)|GO:0005762(mitochondrial large ribosomal subunit)|GO:0005840(ribosome)|GO:0006390(transcription from mitochondrial promoter)|GO:0006412(translation)|GO:0045893(positive regulation of transcription, DNA-dependent)	ENST00000332396	THC2466035
3703	Homo sapiens protocadherin beta 1 (PCDHB1), mRNA [NM_013340]	-0.0295752	7.60873	0	7.45434	1	3.17824	7.60873	0	68.8746	2	-0.281453	7.60873	0	6.26018	0	A_23_P110462	NM_013340	PCDHB1	NM_013340	hs|5q31.3	Hs.278950	29930	GO:0005509(calcium ion binding)|GO:0005886(plasma membrane)|GO:0007155(cell adhesion)|GO:0007156(homophilic cell adhesion)|GO:0016021(integral to membrane)	ENST00000306549	THC2483497
3705	Homo sapiens suprabasin (SBSN), transcript variant 1, mRNA [NM_001166034]	0.487617	429.99	2	602.9	2	1.26622	429.99	2	1034.26	2	1.10676	429.99	2	926.03	2	A_33_P3269636	NM_001166034	SBSN	NM_001166034	hs|19q13.12	Hs.433484	374897	GO:0005576(extracellular region)	ENST00000518157	THC2622994
3712	Homo sapiens uncharacterized LOC93429 (DKFZp434J0226), non-coding RNA [NR_027003]	0.603632	224.601	2	341.29	2	0.709859	224.601	2	367.367	2	1.25554	224.601	2	536.25	2	A_33_P3229301	NR_027003	DKFZp434J0226	NR_027003	hs|19q13.32	Hs.569940	93429			THC2611776
3720	Homo sapiens peripheral myelin protein 22 (PMP22), transcript variant 1, mRNA [NM_000304]	0.609883	588.314	2	897.847	2	0.647472	588.314	2	921.547	2	1.13655	588.314	2	1293.43	2	A_23_P100711	NM_000304	PMP22	NM_000304	hs|17p12	Hs.372031	5376	GO:0005923(tight junction)|GO:0007268(synaptic transmission)|GO:0007422(peripheral nervous system development)|GO:0008285(negative regulation of cell proliferation)|GO:0010977(negative regulation of neuron projection development)|GO:0016020(membrane)|GO:0016021(integral to membrane)|GO:0030154(cell differentiation)|GO:0032288(myelin assembly)|GO:0043218(compact myelin)	ENST00000312280	THC2500334
3722	BROAD Institute lincRNA (XLOC_012542), lincRNA [TCONS_00025725]	2.5722	62.0385	2	368.953	2	-0.0847783	62.0385	2	58.4979	2	-0.129526	62.0385	2	56.7113	2	A_21_P0009344	TCONS_00025725	XLOC_012542		hs|17q23.2
3728	Homo sapiens apolipoprotein C-I (APOC1), mRNA [NM_001645]	0.125479	634.825	2	692.511	2	-0.941834	634.825	2	330.471	2	-1.66013	634.825	2	200.865	2	A_24_P109214	NM_001645	APOC1	NM_001645	hs|19q13.32	Hs.110675	341	GO:0004859(phospholipase inhibitor activity)|GO:0005504(fatty acid binding)|GO:0005576(extracellular region)|GO:0005783(endoplasmic reticulum)|GO:0006629(lipid metabolic process)|GO:0006641(triglyceride metabolic process)|GO:0006810(transport)|GO:0008203(cholesterol metabolic process)|GO:0010873(positive regulation of cholesterol esterification)|GO:0010900(negative regulation of phosphatidylcholi…	ENST00000252491	NP091897
3729	Homo sapiens MIS18 kinetochore protein homolog A (S. pombe) (MIS18A), mRNA [NM_018944]	-0.537406	3795.65	2	2615.24	2	-1.43038	3795.65	2	1408.31	2	-1.69492	3795.65	2	1172.37	2	A_23_P252335	NM_018944	MIS18A	NM_018944	hs|21q22.11	Hs.190518	54069	GO:0000775(chromosome, centromeric region)|GO:0003674(molecular_function)|GO:0005575(cellular_component)|GO:0005634(nucleus)|GO:0005654(nucleoplasm)|GO:0005694(chromosome)|GO:0005737(cytoplasm)|GO:0006334(nucleosome assembly)|GO:0007049(cell cycle)|GO:0007067(mitosis)|GO:0008150(biological_process)|GO:0034080(CenH3-containing nucleosome assembly at centromere)|GO:0051301(cell division)	ENST00000290130	THC2745081
3736	centrosomal protein 120kDa [Source:HGNC Symbol;Acc:26690] [ENST00000395431]	-0.618742	21.0435	1	13.7043	1	3.44674	21.0435	1	229.451	2	-1.62873	21.0435	1	6.80486	0	A_33_P3316318	ENST00000395431	CEP120	CR627324	hs|5q23.2	Hs.483209	153241	GO:0000226(microtubule cytoskeleton organization)|GO:0005737(cytoplasm)|GO:0005813(centrosome)|GO:0005856(cytoskeleton)|GO:0008022(protein C-terminus binding)|GO:0008283(cell proliferation)|GO:0021987(cerebral cortex development)|GO:0022008(neurogenesis)|GO:0022027(interkinetic nuclear migration)|GO:0030953(astral microtubule organization)|GO:0032880(regulation of protein localization)|GO:0032886…	ENST00000395431	THC2551033
3742	Homo sapiens small Cajal body-specific RNA 15 (SCARNA15), guide RNA [NR_003011]	1.97929	14.2791	1	56.3024	2	-0.868165	14.2791	1	7.82269	1	-0.73103	14.2791	1	8.60277	1	A_21_P0000355	NR_003011	SCARNA15	NR_003011	hs|15q25.2	Hs.513091				THC2491689
3746	Homo sapiens endogenous retrovirus group V, member 2 (ERVV-2), mRNA [NM_001191055]	2.05236	69.6691	2	288.975	2	3.41237	69.6691	2	741.765	2	3.57397	69.6691	2	829.684	2	A_33_P3230598	NM_001191055	ERVV-2	NM_001191055	hs|19q13.41	Hs.420445	100271846	GO:0016020(membrane)|GO:0016021(integral to membrane)		THC2687816
3757	Homo sapiens chromosome 6 open reading frame 147 (C6orf147), non-coding RNA [NR_027005]	-4.48059	173.679	2	7.77955	0	-2.91926	173.679	2	22.9595	1	-2.83522	173.679	2	24.3365	1	A_19_P00805212	NR_027005	C6orf147	NR_027005	hs|6q13	Hs.433062			ENST00000484801	THC2502979
3764	Homo sapiens sperm flagellar 2 (SPEF2), transcript variant 1, mRNA [NM_024867]	-2.71814	175.032	2	26.5996	1	-2.13752	175.032	2	39.7796	2	-2.43734	175.032	2	32.3151	1	A_23_P252388	NM_024867	SPEF2	NM_024867	hs|5p13.2	Hs.298863	79925	GO:0005524(ATP binding)|GO:0006139(nucleobase, nucleoside, nucleotide and nucleic acid metabolic process)|GO:0019205(nucleobase, nucleoside, nucleotide kinase activity)|GO:0046983(protein dimerization activity)	ENST00000303129	NP1159835
3771	Homo sapiens cystathionase (cystathionine gamma-lyase) (CTH), transcript variant 1, mRNA [NM_001902]	-0.513313	2033.88	2	1424.96	2	-0.91989	2033.88	2	1075.01	2	-2.0325	2033.88	2	497.142	2	A_23_P126103	NM_001902	CTH	NM_001902	hs|1p31.1	Hs.19904	1491	GO:0004121(cystathionine beta-lyase activity)|GO:0004123(cystathionine gamma-lyase activity)|GO:0005634(nucleus)|GO:0005737(cytoplasm)|GO:0006534(cysteine metabolic process)|GO:0006749(glutathione metabolic process)|GO:0008285(negative regulation of cell proliferation)|GO:0008652(cellular amino acid biosynthetic process)|GO:0016829(lyase activity)|GO:0018272(protein-pyridoxal-5-phosphate linkage …	ENST00000370938	THC2470813
3774	PREDICTED: Homo sapiens ankyrin repeat domain-containing protein 33B-like (LOC100507561), miscRNA [XR_132894]	-0.141904	8.82063	0	7.99433	0	-0.366465	8.82063	0	6.84199	0	2.56286	8.82063	0	52.1191	2	A_21_P0014900	XR_132894	LOC100507561	XR_132894	hs|11q11	Hs.649274				THC2536087
3775	PREDICTED: Homo sapiens hypothetical LOC100507288 (LOC100507288), miscRNA [XR_109226]	-1.02596	23.6646	1	11.6213	1	-1.54986	23.6646	1	8.08245	1	1.44014	23.6646	1	64.2131	2	A_21_P0014302	XR_109226	LOC100507288	XR_109226	hs|15q26.2					THC2666603
3780	Homo sapiens, clone IMAGE:5762932, mRNA. [BC039551]	-0.920998	60.1022	2	31.7426	1	-0.504814	60.1022	2	42.3571	2	-3.0206	60.1022	2	7.40625	0	A_33_P3267607	BC039551	LOC729870	BC039551	hs|4q31.3	Hs.310357	729870			THC2617289
3785	GB	-1.18354	51.2599	2	22.5682	1	-0.874792	51.2599	2	27.9537	1	0.0973201	51.2599	2	54.8371	2	A_19_P00801776	AY262164		AY262164	hs|18q22.2			GO:0016020(membrane)|GO:0016021(integral to membrane)		NP1072325
3787	Homo sapiens protein phosphatase, Mg2+/Mn2+ dependent, 1J (PPM1J), mRNA [NM_005167]	-0.116025	543.743	2	501.727	2	-1.26854	543.743	2	225.696	2	-1.31852	543.743	2	218.011	2	A_23_P201939	NM_005167	PPM1J	NM_005167	hs|1p13.2	Hs.655231	333926	GO:0004722(protein serine/threonine phosphatase activity)|GO:0006470(protein dephosphorylation)|GO:0016787(hydrolase activity)	ENST00000359994	NP1134207
3788	NLR family, apoptosis inhibitory protein [Source:HGNC Symbol;Acc:7634] [ENST00000508794]	-0.169969	9.467	0	8.41485	0	-0.36493	9.467	0	7.35119	0	3.98312	9.467	0	149.71	2	A_33_P3346461	ENST00000504546		AK311046	hs|5q13.2	Hs.710305			ENST00000504546	THC2688955
3789	Homo sapiens ADP-ribosylation factor interacting protein 1 (ARFIP1), transcript variant 1, mRNA [NM_001025595]	0.307329	429.317	2	531.243	2	0.710176	429.317	2	702.364	2	1.0287	429.317	2	875.884	2	A_23_P95050	NM_001025595	ARFIP1	NM_001025595	hs|4q31.3	Hs.416089	27236	GO:0000139(Golgi membrane)|GO:0003674(molecular_function)|GO:0005829(cytosol)|GO:0006886(intracellular protein transport)|GO:0050708(regulation of protein secretion)	ENST00000514499	THC2478096
3817	Homo sapiens fibroblast growth factor receptor 2 (FGFR2), transcript variant 2, mRNA [NM_022970]	-1.10715	2376.82	2	1103.34	2	-1.04056	2376.82	2	1155.46	2	-0.834329	2376.82	2	1333.02	2	A_23_P202334	NM_022970	FGFR2	NM_022970	hs|10q26.13	Hs.533683	2263	GO:0000122(negative regulation of transcription from RNA polymerase II promoter)|GO:0000166(nucleotide binding)|GO:0001525(angiogenesis)|GO:0001657(ureteric bud development)|GO:0001701(in utero embryonic development)|GO:0002053(positive regulation of mesenchymal cell proliferation)|GO:0003148(outflow tract septum morphogenesis)|GO:0003149(membranous septum morphogenesis)|GO:0004713(protein tyrosi…	ENST00000478859	NP319722
3819	Homo sapiens deiodinase, iodothyronine, type II (DIO2), transcript variant 1, mRNA [NM_013989]	1.02398	20.1976	1	41.0722	2	-0.275098	20.1976	1	16.6912	1	0.175506	20.1976	1	22.8104	1	A_24_P341674	NM_013989	DIO2	NM_013989	hs|14q31.1	Hs.202354	1734	GO:0001514(selenocysteine incorporation)|GO:0004800(thyroxine 5'-deiodinase activity)|GO:0005886(plasma membrane)|GO:0006590(thyroid hormone generation)|GO:0008430(selenium binding)|GO:0016020(membrane)|GO:0016021(integral to membrane)|GO:0031625(ubiquitin protein ligase binding)|GO:0034641(cellular nitrogen compound metabolic process)|GO:0042403(thyroid hormone metabolic process)|GO:0042446(horm…	ENST00000555844	NP1397383
3829	Homo sapiens uncharacterized LOC100130093 (LOC100130093), transcript variant 1, non-coding RNA [NR_024485]	0.0757624	25.8048	1	27.1962	1	0.580688	25.8048	1	38.5927	2	1.26706	25.8048	1	62.1047	2	A_33_P3252588	NR_024485	LOC100130093	NR_024485	hs|1q42.13	Hs.555974	100130093		ENST00000480897	THC2498684
3835	Homo sapiens neuritin 1 (NRN1), mRNA [NM_016588]	-0.718915	52.6556	2	31.9911	1	-1.72029	52.6556	2	15.9803	1	-0.642817	52.6556	2	33.7239	2	A_23_P414519	NM_016588	NRN1	NM_016588	hs|6p25.1	Hs.103291	51299	GO:0005886(plasma membrane)|GO:0031225(anchored to membrane)	ENST00000495850	THC2666282
3845	BROAD Institute lincRNA (XLOC_003636), lincRNA [TCONS_00008865]	4.27723	11.9778	1	232.248	2	-0.895783	11.9778	1	6.43752	0	-0.913496	11.9778	1	6.35897	0	A_21_P0003843	ENST00000504132	XLOC_003636		hs|4q24				ENST00000504132	THC2653827
3847	BX100267 Soares_NFL_T_GBC_S1 Homo sapiens cDNA clone IMAGp998C083902, mRNA sequence [BX100267]	0.667697	19.0691	1	30.292	1	0.704669	19.0691	1	31.0783	1	1.39948	19.0691	1	50.3057	2	A_21_P0005638	AK093022	XLOC_007135	AK093022	hs|8q21.13	Hs.683920				THC2628717
3849	Homo sapiens family with sequence similarity 63, member B (FAM63B), transcript variant 1, mRNA [NM_001040450]	-0.124571	6219.38	2	5704.89	2	-0.324965	6219.38	2	4965.04	2	-1.00392	6219.38	2	3101.26	2	A_23_P379327	NM_001040450	FAM63B	NM_001040450	hs|15q22.1	Hs.591122	54629	GO:0003674(molecular_function)|GO:0005575(cellular_component)|GO:0008150(biological_process)	ENST00000316848	THC2544667
3851	Homo sapiens coiled-coil domain containing 75 (CCDC75), mRNA [NM_174931]	-0.634788	335.501	2	216.074	2	0.365405	335.501	2	432.206	2	1.44927	335.501	2	916.153	2	A_23_P339633	NM_174931	CCDC75	NM_174931	hs|2p22.2	Hs.595250	253635	GO:0003676(nucleic acid binding)|GO:0005622(intracellular)	ENST00000473067	THC2766613
3854	BROAD Institute lincRNA (XLOC_010068), lincRNA [TCONS_00020244]	0.386753	26.2856	1	34.367	2	1.01947	26.2856	1	53.2856	2	0.324578	26.2856	1	32.9174	2	A_21_P0007507	AK098083	XLOC_010068	AK098083	hs|12q13.12	Hs.482589				THC2518655
3860	Homo sapiens guanine nucleotide binding protein (G protein), gamma 10 (GNG10), transcript variant 1, mRNA [NM_001017998]	-0.273723	36671.2	2	30333.7	2	-0.792925	36671.2	2	21165.6	2	-1.0978	36671.2	2	17133.8	2	A_23_P112251	NM_001017998	GNG10	NM_001017998	hs|9q31.3	Hs.534196	2790	GO:0003924(GTPase activity)|GO:0004871(signal transducer activity)|GO:0005834(heterotrimeric G-protein complex)|GO:0005886(plasma membrane)|GO:0006112(energy reserve metabolic process)|GO:0006184(GTP catabolic process)|GO:0007165(signal transduction)|GO:0007186(G-protein coupled receptor protein signaling pathway)|GO:0007268(synaptic transmission)|GO:0071377(cellular response to glucagon stimulus)	ENST00000374293	THC2467906
3867	Homo sapiens chromosome 6 open reading frame 1 (C6orf1), transcript variant 1, mRNA [NM_178508]	1.12183	7477.2	2	16272.1	2	1.9557	7477.2	2	29004.3	2	2.39151	7477.2	2	39233.3	2	A_23_P81993	NM_178508	C6orf1	NM_178508	hs|6p21.31	Hs.381300	221491	GO:0005576(extracellular region)	ENST00000481533	THC2465078
3875	Homo sapiens uncharacterized LOC401320 (LOC401320), non-coding RNA [NR_038889]	0.0687746	40.2867	2	42.2537	2	1.07741	40.2867	2	85.0147	2	1.29884	40.2867	2	99.1176	2	A_19_P00321809	NR_038889	LOC401320	NR_038889	hs|7p14.3	Hs.561708			ENST00000434399	THC2577766
3876	Homo sapiens ribosomal protein S3A (RPS3A), mRNA [NM_001006]	-0.0155014	417438	2	412977	2	-1.00788	417438	2	207582	2	-0.0233648	417438	2	410732	2	A_23_P144497	NM_001006	RPS3A	NM_001006	hs|4q31.3	Hs.356572	6189	GO:0003723(RNA binding)|GO:0003735(structural constituent of ribosome)|GO:0005515(protein binding)|GO:0005622(intracellular)|GO:0005634(nucleus)|GO:0005730(nucleolus)|GO:0005737(cytoplasm)|GO:0005829(cytosol)|GO:0005840(ribosome)|GO:0006412(translation)|GO:0006413(translational initiation)|GO:0006414(translational elongation)|GO:0006415(translational termination)|GO:0006917(induction of apoptosis…	ENST00000515818	THC2546090
3878	603080416F1 NIH_MGC_119 Homo sapiens cDNA clone IMAGE:5172315 5', mRNA sequence [BI829399]	0.509824	17.5558	1	24.9973	1	1.0003	17.5558	1	35.1188	2	0.669898	17.5558	1	27.9305	1	A_21_P0010127	BI829399	XLOC_013826	BI829399	hs|20q13.33	Hs.177895				THC2719423
3885	Homo sapiens ATPase, class II, type 9B (ATP9B), mRNA [NM_198531]	0.164031	1089.05	2	1220.19	2	-0.719952	1089.05	2	661.183	2	-1.33148	1089.05	2	432.747	2	A_23_P10497	NM_198531	ATP9B	NM_198531	hs|18q23	Hs.465475	374868	GO:0000166(nucleotide binding)|GO:0000287(magnesium ion binding)|GO:0004012(phospholipid-translocating ATPase activity)|GO:0005524(ATP binding)|GO:0005802(trans-Golgi network)|GO:0006812(cation transport)|GO:0015247(aminophospholipid transporter activity)|GO:0015662(ATPase activity, coupled to transmembrane movement of ions, phosphorylative mechanism)|GO:0015917(aminophospholipid transport)|GO:00…	ENST00000543761	THC2473600
3886	Homo sapiens ring finger protein 213 (RNF213), transcript variant 1, mRNA [NM_020914]	1.18084	336.159	2	762.102	2	1.62813	336.159	2	1039.11	2	0.481191	336.159	2	469.243	2	A_23_P327140	NM_020914	RNF213	NM_020914	hs|17q25.3	Hs.195642	57674	GO:0000166(nucleotide binding)|GO:0008270(zinc ion binding)|GO:0017111(nucleoside-triphosphatase activity)|GO:0046872(metal ion binding)	ENST00000411702	THC2499522
3887	PREDICTED: Homo sapiens hypothetical LOC727944, transcript variant 1 (LOC727944), miscRNA [XR_109991]	2.29107	7.89875	0	38.6579	2	-0.264736	7.89875	0	6.57454	0	-0.272981	7.89875	0	6.53707	0	A_21_P0002378	XR_109991	LOC727944	XR_109991	hs|2p25.3					THC2779523
3890	Homo sapiens beta-2-microglobulin (B2M), mRNA [NM_004048]	0.760787	189444	2	320997	2	1.22187	189444	2	441877	2	1.18745	189444	2	431457	2	A_23_P37441	NM_004048	B2M	NM_004048	hs|15q21.1	Hs.534255	567	GO:0000139(Golgi membrane)|GO:0002474(antigen processing and presentation of peptide antigen via MHC class I)|GO:0005515(protein binding)|GO:0005576(extracellular region)|GO:0005615(extracellular space)|GO:0005788(endoplasmic reticulum lumen)|GO:0005886(plasma membrane)|GO:0012507(ER to Golgi transport vesicle membrane)|GO:0016032(viral reproduction)|GO:0019221(cytokine-mediated signaling pathway…	ENST00000396754	THC2593660
3906	Homo sapiens Sp5 transcription factor (SP5), mRNA [NM_001003845]	0.484057	939.357	2	1313.85	2	1.72769	939.357	2	3111.12	2	2.26761	939.357	2	4523.23	2	A_23_P135381	NM_001003845	SP5	NM_001003845	hs|2q31.1	Hs.368802	389058	GO:0003677(DNA binding)|GO:0005622(intracellular)|GO:0005634(nucleus)|GO:0006355(regulation of transcription, DNA-dependent)|GO:0008270(zinc ion binding)|GO:0046872(metal ion binding)	ENST00000375281	THC2475515
3911	mediator complex subunit 27 [Source:HGNC Symbol;Acc:2377] [ENST00000474263]	-0.122457	8.39256	0	7.70959	0	-0.269158	8.39256	0	6.96418	0	2.53752	8.39256	0	48.7263	2	A_33_P3295625	ENST00000474263	MED27		hs|9q34.13		9442	GO:0003713(transcription coactivator activity)|GO:0005634(nucleus)|GO:0005654(nucleoplasm)|GO:0005667(transcription factor complex)|GO:0005730(nucleolus)|GO:0005737(cytoplasm)|GO:0006357(regulation of transcription from RNA polymerase II promoter)|GO:0006367(transcription initiation from RNA polymerase II promoter)|GO:0010467(gene expression)	ENST00000474263	THC2515994
3920	Homo sapiens ret finger protein-like 3 (RFPL3), transcript variant 2, mRNA [NM_006604]	-4.95977	242.326	2	7.78682	0	-5.11366	242.326	2	6.99901	0	-4.7725	242.326	2	8.86615	1	A_23_P6422	NM_006604	RFPL3	NM_006604	hs|22q12.3	Hs.558455	10738	GO:0008270(zinc ion binding)|GO:0046872(metal ion binding)	ENST00000249007
3930	PREDICTED: Homo sapiens hypothetical LOC100131910 (LOC100131910), miscRNA [XR_108893]	-0.851174	180.578	2	100.1	2	-1.10609	180.578	2	83.8878	2	-1.13184	180.578	2	82.4037	2	A_33_P3240787	XR_108893	LOC100131910	XR_108893	hs|8q24.3	Hs.689306	100131910			NP852585
3932	Homo sapiens brain protein 44-like (BRP44L), mRNA [NM_016098]	-0.792899	5317.57	2	3069.21	2	-1.26544	5317.57	2	2211.96	2	-1.01777	5317.57	2	2626.23	2	A_23_P110961	NM_016098	BRP44L	NM_016098	hs|6q27	Hs.172755	51660	GO:0003674(molecular_function)|GO:0005575(cellular_component)|GO:0005739(mitochondrion)|GO:0008150(biological_process)	ENST00000341756	THC2494344
3937	Homo sapiens polymerase (DNA directed), theta (POLQ), mRNA [NM_199420]	-0.840152	365.001	2	203.884	2	-2.52329	365.001	2	63.4904	2	-3.9725	365.001	2	23.2516	1	A_23_P218827	NM_199420	POLQ	NM_199420	hs|3q13.33	Hs.241517	10721	GO:0000166(nucleotide binding)|GO:0003684(damaged DNA binding)|GO:0003887(DNA-directed DNA polymerase activity)|GO:0004386(helicase activity)|GO:0005524(ATP binding)|GO:0005654(nucleoplasm)|GO:0006260(DNA replication)|GO:0006281(DNA repair)|GO:0008026(ATP-dependent helicase activity)|GO:0016740(transferase activity)|GO:0016779(nucleotidyltransferase activity)|GO:0043142(single-stranded DNA-depend…	ENST00000393672	NP339923
3946	Homo sapiens histone cluster 1, H3d (HIST1H3D), mRNA [NM_003530]	-0.166303	41087.8	2	36614.3	2	-0.946163	41087.8	2	21325	2	-1.19855	41087.8	2	17902.5	2	A_24_P217834	NM_003530	HIST1H3D	NM_003530	hs|6p22.2	Hs.532144	8351		ENST00000377831	THC2476116
3950	Homo sapiens solute carrier family 6 (neurotransmitter transporter, serotonin), member 4 (SLC6A4), mRNA [NM_001045]	-0.472445	919.713	2	662.876	2	-0.818502	919.713	2	521.505	2	-1.55901	919.713	2	312.136	2	A_23_P152995	NM_001045	SLC6A4	NM_001045	hs|17q11.2	Hs.134662	6532	GO:0001666(response to hypoxia)|GO:0005335(serotonin:sodium symporter activity)|GO:0005515(protein binding)|GO:0005768(endosome)|GO:0005829(cytosol)|GO:0005886(plasma membrane)|GO:0005887(integral to plasma membrane)|GO:0006836(neurotransmitter transport)|GO:0006837(serotonin transport)|GO:0007420(brain development)|GO:0007584(response to nutrient)|GO:0007613(memory)|GO:0007623(circadian rhythm)|…	ENST00000261707	THC2477611
3953	Homo sapiens olfactory receptor, family 56, subfamily A, member 5 (OR56A5), mRNA [NM_001146033]	-0.170806	9.47492	0	8.41702	0	-0.363999	9.47492	0	7.36209	0	4.78791	9.47492	0	261.745	2	A_33_P3210798	NM_001146033	OR56A5	NM_001146033	hs|11p15.4	Hs.719888	390084	GO:0004871(signal transducer activity)|GO:0004872(receptor activity)|GO:0004930(G-protein coupled receptor activity)|GO:0004984(olfactory receptor activity)|GO:0005886(plasma membrane)|GO:0016021(integral to membrane)
3972		0.191523	9.15023	0	10.4493	1	4.58356	9.15023	0	219.393	2	0.0634342	9.15023	0	9.56154	1	A_19_P00322886	ENST00000546682	XLOC_011184	BC080646	hs|15q11.2	Hs.555970			ENST00000546682	THC2538553
3976	BROAD Institute lincRNA (XLOC_013781), lincRNA [TCONS_00028695]	-1.16424	81.2517	2	36.2544	1	-2.10378	81.2517	2	18.9031	1	-0.383909	81.2517	2	62.2679	2	A_21_P0010120	TCONS_00028695	XLOC_013781		hs|20q13.13
3988		0.427163	618.992	2	832.289	2	1.03928	618.992	2	1272.15	2	0.40128	618.992	2	817.49	2	A_33_P3368895	ENST00000427050			hs|2q12.2				ENST00000427050
3989	Homo sapiens DnaJ (Hsp40) homolog, subfamily C, member 9 (DNAJC9), mRNA [NM_015190]	-0.210367	22733.8	2	19649.2	2	-0.696376	22733.8	2	14029.5	2	-1.06683	22733.8	2	10852.4	2	A_23_P104372	NM_015190	DNAJC9	NM_015190	hs|10q22.2	Hs.408577	23234	GO:0006457(protein folding)|GO:0031072(heat shock protein binding)|GO:0051082(unfolded protein binding)	ENST00000372950	THC2496603
3991	PREDICTED: Homo sapiens hypothetical LOC100507114 (LOC100507114), miscRNA [XR_110115]	-0.752427	41.8455	1	24.8396	1	2.67135	41.8455	1	266.567	2	-0.399264	41.8455	1	31.7291	1	A_21_P0014501	XR_110115	LOC100507114	XR_110115	hs|13q13.3				ENST00000422430	THC2697021
3999		-0.578745	101537	2	67983.4	2	-1.71213	101537	2	30990	2	-1.86082	101537	2	27955	2	A_24_P84970				hs|5q21.3
4005	cell death-inducing DFFA-like effector c pseudogene [Source:HGNC Symbol;Acc:24230] [ENST00000335507]	1.68294	89.7191	2	288.072	2	-0.0607488	89.7191	2	86.0196	2	0.604079	89.7191	2	136.374	2	A_33_P3240773	ENST00000335507		BC043599	hs|3p25.3	Hs.635072			ENST00000335507	THC2603206
4009	huntingtin interacting protein 1 related [Source:HGNC Symbol;Acc:18415] [ENST00000535831]	1.04332	435.737	2	898.038	2	0.0599923	435.737	2	454.238	2	-0.599168	435.737	2	287.645	2	A_33_P3269924	ENST00000535831	HIP1R	AK090537	hs|12q24.31	Hs.524815	9026	GO:0003779(actin binding)|GO:0005515(protein binding)|GO:0005737(cytoplasm)|GO:0005856(cytoskeleton)|GO:0005905(coated pit)|GO:0006898(receptor-mediated endocytosis)|GO:0016020(membrane)|GO:0030136(clathrin-coated vesicle)|GO:0030665(clathrin coated vesicle membrane)|GO:0031410(cytoplasmic vesicle)|GO:0035091(phosphatidylinositol binding)|GO:0048471(perinuclear region of cytoplasm)	ENST00000535831	THC2616922
4010	BROAD Institute lincRNA (XLOC_007848), lincRNA [TCONS_00016476]	1.79763	42.9974	2	149.479	2	0.0820652	42.9974	2	45.5141	2	-0.265795	42.9974	2	35.7627	2	A_21_P0006318	TCONS_00016476	XLOC_007848		hs|9q33.3
4011	Homo sapiens olfactory receptor, family 6, subfamily C, member 76 (OR6C76), mRNA [NM_001005183]	3.06157	10.1269	1	84.548	2	-0.658643	10.1269	1	6.41514	0	1.88312	10.1269	1	37.3553	2	A_33_P3390327	NM_001005183	OR6C76	NM_001005183	hs|12q13.2	Hs.553764	390326	GO:0004871(signal transducer activity)|GO:0004872(receptor activity)|GO:0004930(G-protein coupled receptor activity)|GO:0004984(olfactory receptor activity)|GO:0005886(plasma membrane)|GO:0016021(integral to membrane)|GO:0050896(response to stimulus)	ENST00000328314	NP1461801
4021	Homo sapiens cytidine monophosphate (UMP-CMP) kinase 2, mitochondrial (CMPK2), nuclear gene encoding mitochondrial protein, mRNA [NM_207315]	1.5496	27039.9	2	79155.3	2	1.86528	27039.9	2	98516.9	2	1.32779	27039.9	2	67875	2	A_33_P3401826	NM_207315	CMPK2	NM_207315	hs|2p25.2	Hs.7155	129607	GO:0000166(nucleotide binding)|GO:0004127(cytidylate kinase activity)|GO:0004798(thymidylate kinase activity)|GO:0005524(ATP binding)|GO:0005634(nucleus)|GO:0005730(nucleolus)|GO:0005739(mitochondrion)|GO:0006221(pyrimidine nucleotide biosynthetic process)|GO:0006233(dTDP biosynthetic process)|GO:0016301(kinase activity)|GO:0016740(transferase activity)|GO:0033862(UMP kinase activity)|GO:0071222(…	ENST00000478738	THC2601942
4029	Homo sapiens topoisomerase (DNA) II alpha 170kDa (TOP2A), mRNA [NM_001067]	-0.744555	5256.99	2	3137.64	2	-3.70962	5256.99	2	401.818	2	-5.47015	5256.99	2	118.593	2	A_23_P118834	NM_001067	TOP2A	NM_001067	hs|17q21.2	Hs.156346	7153	GO:0000166(nucleotide binding)|GO:0000228(nuclear chromosome)|GO:0000712(resolution of meiotic recombination intermediates)|GO:0000795(synaptonemal complex)|GO:0000819(sister chromatid segregation)|GO:0003677(DNA binding)|GO:0003682(chromatin binding)|GO:0003918(DNA topoisomerase (ATP-hydrolyzing) activity)|GO:0005080(protein kinase C binding)|GO:0005515(protein binding)|GO:0005524(ATP binding)|G…	ENST00000269577	THC2469765
4032	Homo sapiens zinc finger protein 850 (ZNF850), mRNA [NM_001193552]	-0.545112	157.766	2	108.123	2	-2.18241	157.766	2	34.7571	2	-2.83279	157.766	2	22.1442	1	A_24_P450596	NM_001193552	ZNF850	NM_001193552	hs|19q13.12	Hs.406307	342892	GO:0003677(DNA binding)|GO:0005622(intracellular)|GO:0005634(nucleus)|GO:0006355(regulation of transcription, DNA-dependent)|GO:0008270(zinc ion binding)|GO:0046872(metal ion binding)		THC2540697
4033	Homo sapiens nucleotide-binding oligomerization domain containing 2 (NOD2), mRNA [NM_022162]	1.2441	77.5879	2	183.783	2	2.25854	77.5879	2	371.264	2	2.06793	77.5879	2	325.315	2	A_23_P420863	NM_022162	NOD2	NM_022162	hs|16q12.1	Hs.592072	64127	GO:0000166(nucleotide binding)|GO:0000187(activation of MAPK activity)|GO:0002218(activation of innate immune response)|GO:0002224(toll-like receptor signaling pathway)|GO:0002227(innate immune response in mucosa)|GO:0002367(cytokine production involved in immune response)|GO:0002381(immunoglobulin production involved in immunoglobulin mediated immune response)|GO:0002606(positive regulation of d…	ENST00000300589	THC2477303
4034	Homo sapiens prosaposin (PSAP), transcript variant 2, mRNA [NM_001042465]	0.45881	31831.7	2	43749.7	2	1.15446	31831.7	2	70857.7	2	1.17293	31831.7	2	71770.6	2	A_23_P12680	NM_001042465	PSAP	NM_001042465	hs|10q22.1	Hs.523004	5660	GO:0002576(platelet degranulation)|GO:0005576(extracellular region)|GO:0005615(extracellular space)|GO:0005739(mitochondrion)|GO:0005764(lysosome)|GO:0005794(Golgi apparatus)|GO:0006629(lipid metabolic process)|GO:0006665(sphingolipid metabolic process)|GO:0006687(glycosphingolipid metabolic process)|GO:0006869(lipid transport)|GO:0007596(blood coagulation)|GO:0008047(enzyme activator activity)|G…	ENST00000404083	THC2557296
4039	Homo sapiens phospholipase A2 receptor 1, 180kDa (PLA2R1), transcript variant 1, mRNA [NM_007366]	-0.0662876	9.2708	1	8.85447	1	1.59161	9.2708	1	27.9409	1	2.5092	9.2708	1	52.779	2	A_23_P142830	NM_007366	PLA2R1	NM_007366	hs|2q24.2	Hs.410477	22925	GO:0001816(cytokine production)|GO:0004872(receptor activity)|GO:0005488(binding)|GO:0005529(sugar binding)|GO:0005576(extracellular region)|GO:0005886(plasma membrane)|GO:0005887(integral to plasma membrane)|GO:0006897(endocytosis)|GO:0006898(receptor-mediated endocytosis)|GO:0009986(cell surface)|GO:0016021(integral to membrane)|GO:0032429(regulation of phospholipase A2 activity)|GO:0043274(pho…	ENST00000392771	THC2486088
4050	Homo sapiens carboxypeptidase O (CPO), mRNA [NM_173077]	3.11208	34.6115	1	299.26	2	0.750978	34.6115	1	58.2488	2	0.630636	34.6115	1	53.5871	2	A_23_P102172	NM_173077	CPO	NM_173077	hs|2q33.3	Hs.684103	130749	GO:0004181(metallocarboxypeptidase activity)|GO:0005576(extracellular region)|GO:0006508(proteolysis)|GO:0008233(peptidase activity)|GO:0008237(metallopeptidase activity)|GO:0008270(zinc ion binding)|GO:0046872(metal ion binding)	ENST00000272852	THC2488139
4061	Homo sapiens cordon-bleu homolog (mouse) (COBL), mRNA [NM_015198]	-0.589583	76.6755	2	50.9536	2	-1.29643	76.6755	2	31.217	1	-0.72485	76.6755	2	46.3933	2	A_33_P3327673	NM_015198	COBL	NM_015198	hs|7p12.1	Hs.99141	23242	GO:0001843(neural tube closure)	ENST00000395540	THC2772282
4062	Homo sapiens zinc finger protein 397 (ZNF397), transcript variant 2, mRNA [NM_032347]	0.52324	102.655	2	147.533	2	1.31536	102.655	2	255.471	2	0.288394	102.655	2	125.37	2	A_23_P304511	NM_032347	ZNF397	NM_032347	hs|18q12.2	Hs.591061	84307	GO:0003677(DNA binding)|GO:0003700(sequence-specific DNA binding transcription factor activity)|GO:0005622(intracellular)|GO:0005634(nucleus)|GO:0005737(cytoplasm)|GO:0008270(zinc ion binding)|GO:0016032(viral reproduction)|GO:0046872(metal ion binding)	ENST00000261333	THC2477160
4068	PREDICTED: Homo sapiens IFMQ9370 (UNQ9370), miscRNA [XR_111551]	-1.50149	50.332	2	17.7767	1	-2.65053	50.332	2	8.01598	1	-0.896446	50.332	2	27.0388	1	A_33_P3236748	XR_111551	UNQ9370	XR_111551	hs|15q26.1	Hs.531264	400454		ENST00000556630	NP1214292
4071	BROAD Institute lincRNA (XLOC_008611), lincRNA [TCONS_00018334]	-0.12693	8.33268	0	7.63088	0	4.69494	8.33268	0	215.826	2	-0.260174	8.33268	0	6.95768	0	A_21_P0006912	TCONS_00018334	XLOC_008611		hs|10q25.2
4076	Homo sapiens annexin A3 (ANXA3), mRNA [NM_005139]	-0.218796	51440.4	2	44201.8	2	-0.816188	51440.4	2	29215.1	2	-1.21162	51440.4	2	22211.1	2	A_23_P121716	NM_005139	ANXA3	NM_005139	hs|4q21.21	Hs.480042	306	GO:0005509(calcium ion binding)|GO:0005544(calcium-dependent phospholipid binding)|GO:0005737(cytoplasm)|GO:0005886(plasma membrane)|GO:0006909(phagocytosis)|GO:0010595(positive regulation of endothelial cell migration)|GO:0016020(membrane)|GO:0019834(phospholipase A2 inhibitor activity)|GO:0021766(hippocampus development)|GO:0030424(axon)|GO:0030425(dendrite)|GO:0030670(phagocytic vesicle membra…	ENST00000505805	THC2770714
4085	Homo sapiens DENN/MADD domain containing 2C (DENND2C), mRNA [NM_198459]	-2.40332	243.886	2	46.1017	2	-2.09597	243.886	2	57.0477	2	-2.30391	243.886	2	49.3903	2	A_33_P3356886	NM_198459	DENND2C	NM_198459	hs|1p13.2	Hs.654928	163259		ENST00000369540	NP1214010
4100	Homo sapiens tonsoku-like, DNA repair protein (TONSL), mRNA [NM_013432]	-0.666691	1377.28	2	867.616	2	-1.06262	1377.28	2	659.387	2	-1.10887	1377.28	2	638.584	2	A_23_P216355	NM_013432	TONSL	NM_013432	hs|8q24.3	Hs.675285	4796	GO:0000724(double-strand break repair via homologous recombination)|GO:0003714(transcription corepressor activity)|GO:0005515(protein binding)|GO:0005634(nucleus)|GO:0005662(DNA replication factor A complex)|GO:0005730(nucleolus)|GO:0005737(cytoplasm)|GO:0006281(DNA repair)|GO:0031297(replication fork processing)|GO:0035101(FACT complex)|GO:0042393(histone binding)|GO:0042555(MCM complex)|GO:0042…	ENST00000409379	THC2473514
4102	Homo sapiens solute carrier family 16, member 9 (monocarboxylic acid transporter 9) (SLC16A9), mRNA [NM_194298]	0.244411	39.8198	1	47.1708	2	0.692374	39.8198	1	64.3464	2	1.30061	39.8198	1	98.0892	2	A_23_P115726	NM_194298	SLC16A9	NM_194298	hs|10q21.2	Hs.499709	220963	GO:0005886(plasma membrane)|GO:0015293(symporter activity)|GO:0016021(integral to membrane)|GO:0046415(urate metabolic process)|GO:0055085(transmembrane transport)	ENST00000395348	THC2470616
4106	Homo sapiens Ewing sarcoma breakpoint region 1 (EWSR1), transcript variant 1, mRNA [NM_013986]	-0.324111	5975.81	2	4773.42	2	-0.510363	5975.81	2	4195.29	2	-1.11925	5975.81	2	2750.86	2	A_33_P3339536	NM_013986	EWSR1	NM_013986	hs|22q12.2	Hs.374477	2130	GO:0000166(nucleotide binding)|GO:0003676(nucleic acid binding)|GO:0003723(RNA binding)|GO:0005515(protein binding)|GO:0005516(calmodulin binding)|GO:0005622(intracellular)|GO:0005634(nucleus)|GO:0005737(cytoplasm)|GO:0005886(plasma membrane)|GO:0006355(regulation of transcription, DNA-dependent)|GO:0008270(zinc ion binding)|GO:0046872(metal ion binding)	ENST00000332050	THC2543530
4113	Homo sapiens taxilin gamma (TXLNG), transcript variant 1, mRNA [NM_018360]	-0.437246	3390.61	2	2504.11	2	-0.65919	3390.61	2	2147.05	2	-1.10877	3390.61	2	1572.19	2	A_23_P146997	NM_018360	TXLNG	NM_018360	hs|Xp22.2	Hs.555961	55787	GO:0005634(nucleus)|GO:0005737(cytoplasm)|GO:0005829(cytosol)|GO:0006355(regulation of transcription, DNA-dependent)|GO:0007049(cell cycle)|GO:0016020(membrane)|GO:0031965(nuclear membrane)	ENST00000398155	THC2728037
4135	Homo sapiens potassium channel tetramerisation domain containing 13 (KCTD13), mRNA [NM_178863]	-0.178178	150.972	2	133.432	2	1.21858	150.972	2	351.339	2	0.512652	150.972	2	215.387	2	A_23_P44849	NM_178863	KCTD13	NM_178863	hs|16p11.2	Hs.534590	253980	GO:0004842(ubiquitin-protein ligase activity)|GO:0005249(voltage-gated potassium channel activity)|GO:0005634(nucleus)|GO:0006260(DNA replication)|GO:0006813(potassium ion transport)|GO:0008076(voltage-gated potassium channel complex)|GO:0016020(membrane)|GO:0016477(cell migration)|GO:0016567(protein ubiquitination)|GO:0017049(GTP-Rho binding)|GO:0031463(Cul3-RING ubiquitin ligase complex)|GO:003…	ENST00000308768	THC2560662
4136	exonuclease 3'-5' domain containing 3 [Source:HGNC Symbol;Acc:26023] [ENST00000460390]	-0.144562	159.866	2	144.624	2	1.45727	159.866	2	438.975	2	0.170558	159.866	2	179.929	2	A_33_P3319261	ENST00000460390	EXD3	BC037355	hs|9q34.3	Hs.495553	54932	GO:0003676(nucleic acid binding)|GO:0005515(protein binding)|GO:0005622(intracellular)|GO:0006139(nucleobase, nucleoside, nucleotide and nucleic acid metabolic process)|GO:0008408(3'-5' exonuclease activity)|GO:0016787(hydrolase activity)	ENST00000460390	THC2604802
4143		-0.798433	13803	2	7936.38	2	-2.19899	13803	2	3006.16	2	-2.40237	13803	2	2610.89	2	A_33_P3417589				hs|6q26
4144	Homo sapiens cornulin (CRNN), mRNA [NM_016190]	-0.260606	209.593	2	174.955	2	-1.09098	209.593	2	98.3917	2	-1.05681	209.593	2	100.75	2	A_23_P115202	NM_016190	CRNN	NM_016190	hs|1q21.3	Hs.242057	49860	GO:0005509(calcium ion binding)|GO:0005737(cytoplasm)|GO:0009408(response to heat)|GO:0016020(membrane)|GO:0016337(cell-cell adhesion)	ENST00000271835	THC2464600
4146	Homo sapiens FYN binding protein (FYB), transcript variant 1, mRNA [NM_001465]	1.1016	30.7879	1	66.0683	2	2.59474	30.7879	1	185.984	2	3.0003	30.7879	1	246.355	2	A_24_P393740	NM_001465	FYB	NM_001465	hs|5p13.1	Hs.370503	2533	GO:0005515(protein binding)|GO:0005634(nucleus)|GO:0005737(cytoplasm)|GO:0005829(cytosol)|GO:0006468(protein phosphorylation)|GO:0006607(NLS-bearing substrate import into nucleus)|GO:0006955(immune response)|GO:0007165(signal transduction)|GO:0007243(intracellular protein kinase cascade)|GO:0034329(cell junction assembly)|GO:0050852(T cell receptor signaling pathway)	ENST00000351578	THC2472026
4150	Homo sapiens tripartite motif containing 53, pseudogene (TRIM53P), non-coding RNA [NR_028346]	-0.148585	19.3649	1	17.4697	1	1.19941	19.3649	1	44.4705	2	0.706178	19.3649	1	31.5933	1	A_33_P3374971	NR_028346	TRIM53P	NR_028346	hs|11q14.3		642569
4152	Homo sapiens Ras association (RalGDS/AF-6) domain family member 2 (RASSF2), transcript variant 1, mRNA [NM_014737]	-0.954613	6349.98	2	3276.47	2	-1.05082	6349.98	2	3065.11	2	-1.72454	6349.98	2	1921.47	2	A_23_P166087	NM_014737	RASSF2	NM_014737	hs|20p13	Hs.631504	9770	GO:0005515(protein binding)|GO:0005634(nucleus)|GO:0005737(cytoplasm)|GO:0007049(cell cycle)|GO:0007165(signal transduction)	ENST00000379376	THC2468451
4156	Homo sapiens chromosome 8 open reading frame 58 (C8orf58), transcript variant 1, mRNA [NM_001013842]	0.270569	27496	2	33168	2	1.07071	27496	2	57754.4	2	0.382489	27496	2	35843.5	2	A_33_P3410849	NM_001013842	C8orf58	NM_001013842	hs|8p21.3	Hs.730863	541565		ENST00000381191	THC2609844
4162	Homo sapiens SH3-domain binding protein 2 (SH3BP2), transcript variant 4, mRNA [NM_001145855]	-0.441674	489.181	2	360.174	2	-0.621834	489.181	2	317.891	2	-1.1731	489.181	2	216.936	2	A_33_P3414799	NM_001145855	SH3BP2	NM_001145855	hs|4p16.3	Hs.167679	6452	GO:0005070(SH3/SH2 adaptor activity)|GO:0007165(signal transduction)|GO:0017124(SH3 domain binding)	ENST00000389838	THC2634442
4169	BROAD Institute lincRNA (XLOC_013576), lincRNA [TCONS_00028232]	4.85515	10.0784	1	291.7	2	0.764858	10.0784	1	17.1252	1	2.3135	10.0784	1	50.0982	2	A_21_P0009980	TCONS_00028232	XLOC_013576		hs|20q13.2
4173	BROAD Institute lincRNA (XLOC_l2_010258), lincRNA [TCONS_l2_00020148]	2.68966	29.8157	1	192.36	2	0.444083	29.8157	1	40.5628	2	-0.875942	29.8157	1	16.2465	1	A_21_P0012545	ENST00000491849	XLOC_l2_010258		hs|3p12.1				ENST00000491849
4179	Homo sapiens latent transforming growth factor beta binding protein 1 (LTBP1), transcript variant 1, mRNA [NM_206943]	-0.121545	332.953	2	306.051	2	-0.0454363	332.953	2	322.63	2	-1.0558	332.953	2	160.161	2	A_23_P43810	NM_206943	LTBP1	NM_206943	hs|2p22.3	Hs.619315	4052	GO:0005024(transforming growth factor beta receptor activity)|GO:0005488(binding)|GO:0005509(calcium ion binding)|GO:0005576(extracellular region)|GO:0005578(proteinaceous extracellular matrix)|GO:0019838(growth factor binding)|GO:0031012(extracellular matrix)|GO:0035583(negative regulation of transforming growth factor beta receptor signaling pathway by extracellular sequestering of TGFbeta)	ENST00000404816	THC2465969
4182	HADV14S1 [Source:UniProtKB/TrEMBL;Acc:A0JD09] [ENST00000390440]	1.19115	18.6263	1	42.5304	2	1.01436	18.6263	1	37.6252	2	0.615053	18.6263	1	28.5283	1	A_33_P3284533	ENST00000390440		L06884	hs|14q11.2	Hs.494963			ENST00000390440	NP089252
4186	GB	-1.10174	72.3745	2	33.7232	1	-2.03956	72.3745	2	17.6042	1	-0.861729	72.3745	2	39.8272	2	A_21_P0004906	ENST00000369474	XLOC_005376	AK130540	hs|6q15	Hs.640013			ENST00000369474	NP852617
4192	Homo sapiens hyperpolarization activated cyclic nucleotide-gated potassium channel 1 (HCN1), mRNA [NM_021072]	-0.152608	7.58806	0	6.82639	0	-0.26226	7.58806	0	6.32678	0	3.80532	7.58806	0	106.083	2	A_32_P123143	NM_021072	HCN1	NM_021072	hs|5p12	Hs.650434	348980	GO:0000166(nucleotide binding)|GO:0005244(voltage-gated ion channel activity)|GO:0005249(voltage-gated potassium channel activity)|GO:0005267(potassium channel activity)|GO:0005272(sodium channel activity)|GO:0005886(plasma membrane)|GO:0006811(ion transport)|GO:0006813(potassium ion transport)|GO:0007268(synaptic transmission)|GO:0016021(integral to membrane)|GO:0030424(axon)|GO:0030425(dendrite…	ENST00000303230	THC2601881
4196	Homo sapiens uncharacterized LOC100169752 (LOC100169752), non-coding RNA [NR_023362]	3.83001	7.60374	0	108.138	2	0.483256	7.60374	0	10.6292	1	-0.279593	7.60374	0	6.26414	0	A_32_P120127	NR_023362	LOC100169752	NR_023362	hs|10q26.13	Hs.652647	100169752		ENST00000431861	THC2677833
4197	Homo sapiens skin-specific protein (xp33) mRNA, partial cds. [AF005082]	0.662598	218.827	2	346.388	2	1.06351	218.827	2	457.349	2	1.24571	218.827	2	518.914	2	A_24_P289795	AF005082	LINC00302	AF005082	hs|1q21.3	Hs.516420	388699			NP086224
4201	Homo sapiens zinc finger protein 248 (ZNF248), mRNA [NM_021045]	-0.581132	140.244	2	93.7448	2	-0.355677	140.244	2	109.601	2	-1.04244	140.244	2	68.0893	2	A_23_P35343	NM_021045	ZNF248	NM_021045	hs|10p11.1	Hs.528423	57209	GO:0003676(nucleic acid binding)|GO:0003677(DNA binding)|GO:0005622(intracellular)|GO:0005634(nucleus)|GO:0006355(regulation of transcription, DNA-dependent)|GO:0008270(zinc ion binding)|GO:0046872(metal ion binding)	ENST00000494133	THC2471164
4205	Homo sapiens uncharacterized LOC100192379 (PP12613), non-coding RNA [NR_024365]	-0.207926	39.0873	2	33.841	1	-1.2125	39.0873	2	16.8669	1	-0.425851	39.0873	2	29.0965	1	A_24_P238118	NR_024365	PP12613	NR_024365	hs|4q27	Hs.607691	100192379		ENST00000424958	THC2484535
4212	Homo sapiens centromere protein L (CENPL), transcript variant 2, mRNA [NM_033319]	-0.298918	402.512	2	327.187	2	-1.07485	402.512	2	191.081	2	-0.846283	402.512	2	223.884	2	A_23_P126120	NM_033319	CENPL	NM_033319	hs|1q25.1	Hs.720473	91687	GO:0000087(M phase of mitotic cell cycle)|GO:0000236(mitotic prometaphase)|GO:0000278(mitotic cell cycle)|GO:0000775(chromosome, centromeric region)|GO:0005634(nucleus)|GO:0005694(chromosome)|GO:0005829(cytosol)	ENST00000484920	THC2492525
4235	Homo sapiens regulator of calcineurin 2 (RCAN2), transcript variant 3, mRNA [NM_001251973]	0.255195	71.3699	2	85.1798	2	2.03258	71.3699	2	292	2	-0.381234	71.3699	2	54.7965	2	A_33_P3230818	NM_001251973	RCAN2	NM_001251973	hs|6p12.3	Hs.440168	10231	GO:0000166(nucleotide binding)|GO:0005575(cellular_component)|GO:0007417(central nervous system development)|GO:0019722(calcium-mediated signaling)|GO:0030346(protein phosphatase 2B binding)	ENST00000405162	THC2746475
4241	Homo sapiens chromosome 10 open reading frame 125 (C10orf125), transcript variant 2, mRNA [NM_198472]	-0.391662	1702.74	2	1297.91	2	-1.72332	1702.74	2	515.676	2	-2.16795	1702.74	2	378.904	2	A_24_P186379	NM_198472	C10orf125	NM_198472	hs|10q26.3	Hs.155823	282969	GO:0005996(monosaccharide metabolic process)|GO:0006004(fucose metabolic process)|GO:0016853(isomerase activity)|GO:0016857(racemase and epimerase activity, acting on carbohydrates and derivatives)|GO:0042806(fucose binding)	ENST00000368552	THC2634480
4247	Homo sapiens nuclear autoantigenic sperm protein (histone-binding) (NASP), transcript variant 2, mRNA [NM_002482]	-0.569882	55792.4	2	37585.8	2	-1.04949	55792.4	2	26955.5	2	-1.08581	55792.4	2	26285.4	2	A_33_P3233981	NM_002482	NASP	NM_002482	hs|1p34.1	Hs.319334	4678	GO:0001824(blastocyst development)|GO:0005488(binding)|GO:0005634(nucleus)|GO:0005737(cytoplasm)|GO:0006260(DNA replication)|GO:0007049(cell cycle)|GO:0008283(cell proliferation)|GO:0015031(protein transport)|GO:0042393(histone binding)|GO:0043486(histone exchange)|GO:0051879(Hsp90 protein binding)	ENST00000481782	THC2496068
4269	Homo sapiens serine carboxypeptidase 1 (SCPEP1), mRNA [NM_021626]	0.431389	1329.96	2	1793.49	2	1.22774	1329.96	2	3114.77	2	1.38306	1329.96	2	3468.81	2	A_23_P152548	NM_021626	SCPEP1	NM_021626	hs|17q22	Hs.514950	59342	GO:0004185(serine-type carboxypeptidase activity)|GO:0005576(extracellular region)|GO:0005829(cytosol)|GO:0006508(proteolysis)|GO:0008233(peptidase activity)|GO:0042573(retinoic acid metabolic process)	ENST00000262288	THC2469391
4281	Homo sapiens caprin family member 2 (CAPRIN2), transcript variant 1, mRNA [NM_001002259]	0.240428	318.425	2	376.17	2	0.51453	318.425	2	454.88	2	1.20074	318.425	2	731.925	2	A_23_P87532	NM_001002259	CAPRIN2	NM_001002259	hs|12p11.21	Hs.234355	65981	GO:0003723(RNA binding)|GO:0005102(receptor binding)|GO:0005737(cytoplasm)|GO:0005739(mitochondrion)|GO:0017148(negative regulation of translation)|GO:0030154(cell differentiation)|GO:0030308(negative regulation of cell growth)|GO:0032092(positive regulation of protein binding)|GO:0033138(positive regulation of peptidyl-serine phosphorylation)|GO:0040008(regulation of growth)|GO:0043235(receptor …	ENST00000251071	THC2462898
4287	Homo sapiens acrosin binding protein (ACRBP), mRNA [NM_032489]	0.443009	179.455	2	243.958	2	1.00787	179.455	2	360.875	2	1.1285	179.455	2	392.347	2	A_33_P3396370	NM_032489	ACRBP	NM_032489	hs|12p13.31	Hs.123239	84519	GO:0001669(acrosomal vesicle)|GO:0003674(molecular_function)|GO:0005575(cellular_component)|GO:0005576(extracellular region)|GO:0008150(biological_process)|GO:0031410(cytoplasmic vesicle)	ENST00000229243	THC2461575
4288	Homo sapiens KDEL (Lys-Asp-Glu-Leu) containing 2 (KDELC2), mRNA [NM_153705]	-0.426355	212.351	2	158.019	2	-0.996326	212.351	2	106.446	2	-1.93295	212.351	2	55.6133	2	A_33_P3298960	NM_153705	KDELC2	NM_153705	hs|11q22.3	Hs.83286	143888	GO:0003674(molecular_function)|GO:0005575(cellular_component)|GO:0005783(endoplasmic reticulum)|GO:0005788(endoplasmic reticulum lumen)|GO:0008150(biological_process)	ENST00000375648	NP862217
4289	Q8R2D6_MOUSE (Q8R2D6) Vomeronasal receptor V1RC18, partial (26%) [THC2608780]	1.77786	9.44953	0	32.404	1	1.30703	9.44953	0	23.3812	1	2.06016	9.44953	0	39.4076	2	A_21_P0012113	THC2608780	XLOC_l2_008595		hs|20p11.1					THC2608780
4294	Putative protein FAM27E1 [Source:UniProtKB/Swiss-Prot;Acc:Q5T7N7] [ENST00000377525]	0.034395	188.259	2	192.801	2	-0.274468	188.259	2	155.644	2	-1.06496	188.259	2	89.9854	2	A_24_P458479	ENST00000377525		BC119676	hs|9p11.2	Hs.567050			ENST00000377525
4300	ZFP90_HUMAN (Q8TF47) Zinc finger protein 90 homolog (Zfp-90), partial (13%) [THC2535612]	-0.132548	320.804	2	292.643	2	0.495493	320.804	2	452.27	2	-1.38652	320.804	2	122.703	2	A_21_P0009110	THC2535612	XLOC_011765		hs|16q22.1					THC2535612
4302	tubulin tyrosine ligase-like family, member 8 [Source:HGNC Symbol;Acc:34000] [ENST00000266182]	0.325945	9651.84	2	12098.4	2	0.621357	9651.84	2	14847.6	2	2.06916	9651.84	2	40503.3	2	A_33_P3385988	ENST00000266182			hs|22q13.33				ENST00000266182
4303	Homo sapiens MYC induced nuclear antigen (MINA), transcript variant 1, mRNA [NM_001042533]	-0.354155	1215.79	2	951.145	2	-0.944014	1215.79	2	631.948	2	-1.0889	1215.79	2	571.568	2	A_33_P3314146	NM_001042533	MINA	NM_001042533	hs|3q11.2	Hs.570562	84864	GO:0005634(nucleus)|GO:0005730(nucleolus)|GO:0005737(cytoplasm)|GO:0042254(ribosome biogenesis)	ENST00000442492	THC2610966
4312	Homo sapiens family with sequence similarity 102, member A (FAM102A), transcript variant 1, mRNA [NM_001035254]	0.316837	85307.4	2	106259	2	0.947329	85307.4	2	164498	2	1.48784	85307.4	2	239261	2	A_23_P112531	NM_001035254	FAM102A	NM_001035254	hs|9q34.11	Hs.535972	399665		ENST00000300434	THC2466545
4313	Homo sapiens mRNA; cDNA DKFZp686G1495 (from clone DKFZp686G1495). [BX648501]	0.408809	11.8636	1	15.75	1	4.16154	11.8636	1	212.308	2	-0.774545	11.8636	1	6.93515	0	A_33_P3866448	BX648501	LOC286299	BX648501	hs|9p22.3	Hs.587350	286299			THC2704424
4319	Homo sapiens transcription elongation factor A (SII), 2 (TCEA2), transcript variant 1, mRNA [NM_003195]	-0.175443	8.36245	0	7.40491	0	4.91146	8.36245	0	251.669	2	-0.3071	8.36245	0	6.75907	0	A_23_P147641	NM_003195	TCEA2	NM_003195	hs|20q13.33	Hs.505004	6919	GO:0003677(DNA binding)|GO:0003746(translation elongation factor activity)|GO:0005515(protein binding)|GO:0005634(nucleus)|GO:0006351(transcription, DNA-dependent)|GO:0006354(transcription elongation, DNA-dependent)|GO:0006357(regulation of transcription from RNA polymerase II promoter)|GO:0008023(transcription elongation factor complex)|GO:0008270(zinc ion binding)|GO:0032784(regulation of trans…	ENST00000440819	THC2652292
4337	PREDICTED: Homo sapiens hypothetical LOC100505946 (LOC100505946), miscRNA [XR_109798]	-0.320252	922.179	2	738.601	2	-1.23266	922.179	2	392.417	2	-2.05096	922.179	2	222.544	2	A_19_P00801490	XR_109798	LOC100505946	XR_109798	hs|4q13.3	Hs.103159				THC2626373
4342	Homo sapiens centrosomal protein 97kDa (CEP97), mRNA [NM_024548]	-0.0800908	31.2712	1	29.5825	1	0.966864	31.2712	1	61.1222	2	1.39554	31.2712	1	82.2704	2	A_23_P143952	NM_024548	CEP97	NM_024548	hs|3q12.3	Hs.444135	79598	GO:0005515(protein binding)|GO:0005634(nucleus)|GO:0005730(nucleolus)|GO:0005737(cytoplasm)|GO:0005813(centrosome)|GO:0005856(cytoskeleton)	ENST00000327230	THC2473746
4345	Homo sapiens discoidin, CUB and LCCL domain containing 2 (DCBLD2), mRNA [NM_080927]	0.193127	992.173	2	1134.29	2	0.313167	992.173	2	1232.71	2	1.10625	992.173	2	2136.01	2	A_23_P91829	NM_080927	DCBLD2	NM_080927	hs|3q12.1	Hs.203691	131566	GO:0005887(integral to plasma membrane)|GO:0007155(cell adhesion)|GO:0009986(cell surface)|GO:0016020(membrane)|GO:0030308(negative regulation of cell growth)|GO:0030522(intracellular receptor mediated signaling pathway)|GO:0042060(wound healing)	ENST00000326857	THC2480489
4350	Homo sapiens ADAM metallopeptidase domain 19 (ADAM19), mRNA [NM_033274]	-0.980923	64.8526	2	32.858	1	-1.09671	64.8526	2	30.3239	1	-1.31387	64.8526	2	26.0863	1	A_23_P374082	NM_033274	ADAM19	NM_033274	hs|5q33.3	Hs.483944	8728	GO:0004222(metalloendopeptidase activity)|GO:0006508(proteolysis)|GO:0008233(peptidase activity)|GO:0008270(zinc ion binding)|GO:0016020(membrane)|GO:0016021(integral to membrane)|GO:0017124(SH3 domain binding)|GO:0046872(metal ion binding)	ENST00000257527	THC2602485
4352	Homo sapiens Fanconi anemia, complementation group A (FANCA), transcript variant 2, mRNA [NM_001018112]	0.0088897	594.617	2	598.292	2	-0.467826	594.617	2	429.94	2	-1.02373	594.617	2	292.458	2	A_33_P3386344	NM_001018112	FANCA	NM_001018112	hs|16q24.3	Hs.290154	2175	GO:0005515(protein binding)|GO:0005634(nucleus)|GO:0005654(nucleoplasm)|GO:0005737(cytoplasm)|GO:0006281(DNA repair)|GO:0006461(protein complex assembly)|GO:0007140(male meiosis)|GO:0008584(male gonad development)|GO:0008585(female gonad development)|GO:0042127(regulation of cell proliferation)|GO:0043240(Fanconi anaemia nuclear complex)	ENST00000534992	THC2595035
4361	BROAD Institute lincRNA (XLOC_010167), lincRNA [TCONS_00021390]	-1.34227	42.8158	2	16.8866	1	-2.02074	42.8158	2	10.5512	1	-2.77254	42.8158	2	6.26592	0	A_21_P0007887	ENST00000549004	XLOC_010167		hs|12q23.1				ENST00000549004	THC2725477
4365	Homo sapiens solute carrier family 19 (folate transporter), member 1 (SLC19A1), transcript variant 2, mRNA [NM_001205206]	-0.249778	393.681	2	331.096	2	-1.09633	393.681	2	184.126	2	-0.870475	393.681	2	215.33	2	A_33_P3265549	NM_001205206	SLC19A1	NM_001205206	hs|21q22.3	Hs.84190	6573	GO:0005542(folic acid binding)|GO:0005624(membrane fraction)|GO:0005886(plasma membrane)|GO:0005887(integral to plasma membrane)|GO:0006766(vitamin metabolic process)|GO:0006767(water-soluble vitamin metabolic process)|GO:0006810(transport)|GO:0008517(folic acid transporter activity)|GO:0008518(reduced folate carrier activity)|GO:0015350(methotrexate transporter activity)|GO:0015884(folic acid tr…	ENST00000380014	NP1473629
4368	Homo sapiens SLIT-ROBO Rho GTPase activating protein 1 (SRGAP1), mRNA [NM_020762]	-0.572215	1217.27	2	818.715	2	-0.802858	1217.27	2	697.754	2	-1.5682	1217.27	2	410.497	2	A_23_P162449	NM_020762	SRGAP1	NM_020762	hs|12q14.2	Hs.210751	57522	GO:0005096(GTPase activator activity)|GO:0005100(Rho GTPase activator activity)|GO:0005622(intracellular)|GO:0005829(cytosol)|GO:0007165(signal transduction)|GO:0007264(small GTPase mediated signal transduction)|GO:0007266(Rho protein signal transduction)|GO:0007411(axon guidance)|GO:0016477(cell migration)|GO:0017048(Rho GTPase binding)|GO:0051056(regulation of small GTPase mediated signal trans…	ENST00000355086	THC2471976
4377	Homo sapiens transmembrane protein 164 (TMEM164), transcript variant 2, mRNA [NM_032227]	1.41872	14.1713	1	37.8869	2	1.46276	14.1713	1	39.0612	2	0.793273	14.1713	1	24.5589	1	A_33_P3423740	NM_032227	TMEM164	NM_032227	hs|Xq23	Hs.496572	84187	GO:0016020(membrane)|GO:0016021(integral to membrane)	ENST00000461715	THC2544156
4378	Homo sapiens POU class 4 homeobox 1 (POU4F1), mRNA [NM_006237]	-0.93069	42.9395	2	22.5264	1	-1.12215	42.9395	2	19.7268	1	-0.934116	42.9395	2	22.4729	1	A_23_P205164	NM_006237	POU4F1	NM_006237	hs|13q31.1	Hs.654522	5457	GO:0000122(negative regulation of transcription from RNA polymerase II promoter)|GO:0000980(RNA polymerase II enhancer sequence-specific DNA binding)|GO:0001967(suckling behavior)|GO:0003700(sequence-specific DNA binding transcription factor activity)|GO:0003705(sequence-specific enhancer binding RNA polymerase II transcription factor activity)|GO:0005634(nucleus)|GO:0007275(multicellular organis…	ENST00000377208	THC2476769
4400	Homo sapiens regulator of chromosome condensation (RCC1) and BTB (POZ) domain containing protein 1 (RCBTB1), mRNA [NM_018191]	0.360516	904.418	2	1161.17	2	1.03114	904.418	2	1848.3	2	0.572594	904.418	2	1345.05	2	A_23_P117163	NM_018191	RCBTB1	NM_018191	hs|13q14.2	Hs.508021	55213	GO:0005634(nucleus)|GO:0005737(cytoplasm)|GO:0006355(regulation of transcription, DNA-dependent)|GO:0007049(cell cycle)|GO:0016568(chromatin modification)	ENST00000378302	THC2466552
4406	PREDICTED: Homo sapiens hypothetical LOC100132815 (LOC100132815), miscRNA [XR_111844]	-0.383058	2597.29	2	1991.63	2	-0.714056	2597.29	2	1583.32	2	-1.21385	2597.29	2	1119.74	2	A_21_P0014396	XR_111844	LOC100132815	XR_111844	hs|19p12	Hs.629249				THC2499586
4409	BROAD Institute lincRNA (XLOC_008833), lincRNA [TCONS_00018526]	-1.96802	30.4749	1	7.78953	0	-2.11779	30.4749	1	7.02142	0	1.3232	30.4749	1	76.2546	2	A_21_P0007001	TCONS_00018526	XLOC_008833		hs|10q21.2
4410	Homo sapiens growth factor receptor-bound protein 14 (GRB14), mRNA [NM_004490]	0.52627	333.255	2	479.954	2	1.58092	333.255	2	996.967	2	2.25893	333.255	2	1595.08	2	A_23_P154526	NM_004490	GRB14	NM_004490	hs|2q24.3	Hs.411881	2888	GO:0000139(Golgi membrane)|GO:0005070(SH3/SH2 adaptor activity)|GO:0005737(cytoplasm)|GO:0005768(endosome)|GO:0005792(microsome)|GO:0005794(Golgi apparatus)|GO:0005829(cytosol)|GO:0005886(plasma membrane)|GO:0007165(signal transduction)|GO:0007596(blood coagulation)|GO:0010008(endosome membrane)|GO:0035556(intracellular signal transduction)|GO:0046627(negative regulation of insulin receptor signa…	ENST00000543549	THC2473165
4420	Kruppel-like factor 6 [Source:HGNC Symbol;Acc:2235] [ENST00000469435]	2.27369	8.26763	0	39.9787	2	-0.0675286	8.26763	0	7.88956	1	1.10582	8.26763	0	17.7937	1	A_24_P128308	ENST00000469435	KLF6	FW339972	hs|10p15.1	Hs.4055	1316	GO:0003677(DNA binding)|GO:0003690(double-stranded DNA binding)|GO:0003700(sequence-specific DNA binding transcription factor activity)|GO:0005622(intracellular)|GO:0005634(nucleus)|GO:0005737(cytoplasm)|GO:0006355(regulation of transcription, DNA-dependent)|GO:0008270(zinc ion binding)|GO:0019221(cytokine-mediated signaling pathway)|GO:0030183(B cell differentiation)|GO:0042060(wound healing)|GO…	ENST00000469435	THC2557122
4422	Homo sapiens breast cancer 1, early onset (BRCA1), transcript variant 2, mRNA [NM_007300]	-0.54894	1840.12	2	1257.76	2	-1.74752	1840.12	2	548.012	2	-2.67738	1840.12	2	287.656	2	A_23_P207400	NM_007300	BRCA1	NM_007300	hs|17q21.31	Hs.194143	672	GO:0000151(ubiquitin ligase complex)|GO:0000724(double-strand break repair via homologous recombination)|GO:0000794(condensed nuclear chromosome)|GO:0001726(ruffle)|GO:0003677(DNA binding)|GO:0003684(damaged DNA binding)|GO:0003713(transcription coactivator activity)|GO:0003723(RNA binding)|GO:0004842(ubiquitin-protein ligase activity)|GO:0005515(protein binding)|GO:0005622(intracellular)|GO:0005…	ENST00000412061	NP1475785
4425	Homo sapiens RAD18 homolog (S. cerevisiae) (RAD18), mRNA [NM_020165]	-0.53711	636.269	2	438.485	2	-1.12876	636.269	2	290.972	2	-0.734434	636.269	2	382.432	2	A_23_P121222	NM_020165	RAD18	NM_020165	hs|3p25.3	Hs.375684	56852	GO:0000403(Y-form DNA binding)|GO:0003684(damaged DNA binding)|GO:0005515(protein binding)|GO:0005634(nucleus)|GO:0005657(replication fork)|GO:0006281(DNA repair)|GO:0008270(zinc ion binding)|GO:0016874(ligase activity)|GO:0031625(ubiquitin protein ligase binding)|GO:0046872(metal ion binding)	ENST00000264926	THC2462576
4432	Homo sapiens CUGBP, Elav-like family member 5 (CELF5), transcript variant 1, mRNA [NM_021938]	0.535855	11.7371	1	17.0164	1	4.15964	11.7371	1	209.767	2	1.74486	11.7371	1	39.3384	2	A_23_P60775	NM_021938	CELF5	NM_021938	hs|19p13.3	Hs.655747	60680	GO:0000166(nucleotide binding)|GO:0003723(RNA binding)|GO:0005634(nucleus)|GO:0005737(cytoplasm)|GO:0006397(mRNA processing)	ENST00000334293	NP1473631
4455	Q8SY72_DROME (Q8SY72) RH56317p (CG33169-PA, isoform A), partial (31%) [THC2693011]	2.3609	41.354	1	212.432	2	3.4347	41.354	1	447.163	2	3.79	41.354	1	572.033	2	A_21_P0002395	THC2693011	XLOC_001966		hs|2p25.2					THC2693011
4463	Homo sapiens glutaminase 2 (liver, mitochondrial) (GLS2), nuclear gene encoding mitochondrial protein, mRNA [NM_013267]	0.259973	45.3029	1	54.2483	2	2.25933	45.3029	1	216.896	2	-1.73709	45.3029	1	13.5897	1	A_24_P326739	NM_013267	GLS2	NM_013267	hs|12q13.3	Hs.212606	27165	GO:0004359(glutaminase activity)|GO:0005515(protein binding)|GO:0005739(mitochondrion)|GO:0005759(mitochondrial matrix)|GO:0006520(cellular amino acid metabolic process)|GO:0006541(glutamine metabolic process)|GO:0007268(synaptic transmission)|GO:0007269(neurotransmitter secretion)|GO:0008652(cellular amino acid biosynthetic process)|GO:0014047(glutamate secretion)|GO:0016787(hydrolase activity)|…	ENST00000486433	NP704248
4470	Homo sapiens ankyrin repeat and SOCS box containing 2 (ASB2), transcript variant 2, mRNA [NM_016150]	1.28539	8.87916	0	21.6428	1	1.96256	8.87916	0	34.6068	1	3.57238	8.87916	0	105.625	2	A_23_P205370	NM_016150	ASB2	NM_016150	hs|14q32.12	Hs.510327	51676	GO:0007165(signal transduction)|GO:0035556(intracellular signal transduction)	ENST00000553883	THC2471932
4477	Homo sapiens ATPase, H+ transporting, lysosomal 70kDa, V1 subunit A (ATP6V1A), mRNA [NM_001690]	0.274509	5043.01	2	6099.93	2	1.04698	5043.01	2	10419.8	2	1.10178	5043.01	2	10823.2	2	A_24_P396994	NM_001690	ATP6V1A	NM_001690	hs|3q13.31	Hs.477155	523	GO:0000166(nucleotide binding)|GO:0005524(ATP binding)|GO:0005739(mitochondrion)|GO:0005829(cytosol)|GO:0005886(plasma membrane)|GO:0005887(integral to plasma membrane)|GO:0005902(microvillus)|GO:0006810(transport)|GO:0006811(ion transport)|GO:0006879(cellular iron ion homeostasis)|GO:0008286(insulin receptor signaling pathway)|GO:0015991(ATP hydrolysis coupled proton transport)|GO:0015992(proton…	ENST00000273398	THC2529321
4484	Homo sapiens LIM domain only 2 (rhombotin-like 1) (LMO2), transcript variant 1, mRNA [NM_005574]	1.05304	935.278	2	1940.61	2	0.48373	935.278	2	1307.85	2	0.0302975	935.278	2	955.127	2	A_23_P53126	NM_005574	LMO2	NM_005574	hs|11p13	Hs.34560	4005	GO:0003677(DNA binding)|GO:0005634(nucleus)|GO:0007275(multicellular organismal development)|GO:0008270(zinc ion binding)|GO:0043234(protein complex)|GO:0045647(negative regulation of erythrocyte differentiation)|GO:0046872(metal ion binding)|GO:0097067(cellular response to thyroid hormone stimulus)	ENST00000257818	NP1200300
4492	Homo sapiens v-myc myelocytomatosis viral oncogene homolog (avian) (MYC), mRNA [NM_002467]	0.132226	35070.2	2	38436.3	2	-0.675821	35070.2	2	21953.1	2	-1.09394	35070.2	2	16429.6	2	A_23_P215956	NM_002467	MYC	NM_002467	hs|8q24.21	Hs.202453	4609	GO:0001658(branching involved in ureteric bud morphogenesis)|GO:0002053(positive regulation of mesenchymal cell proliferation)|GO:0003677(DNA binding)|GO:0003700(sequence-specific DNA binding transcription factor activity)|GO:0005515(protein binding)|GO:0005634(nucleus)|GO:0005654(nucleoplasm)|GO:0005730(nucleolus)|GO:0005819(spindle)|GO:0006357(regulation of transcription from RNA polymerase II …	ENST00000454617	THC2468611
4501	Homo sapiens dopamine beta-hydroxylase (dopamine beta-monooxygenase) (DBH), mRNA [NM_000787]	0.396551	19.0387	1	25.0617	1	0.567969	19.0387	1	28.2236	1	2.28667	19.0387	1	92.8948	2	A_23_P112296	NM_000787	DBH	NM_000787	hs|9q34.2	Hs.591890	1621	GO:0001816(cytokine production)|GO:0001974(blood vessel remodeling)|GO:0001975(response to amphetamine)|GO:0002443(leukocyte mediated immunity)|GO:0003824(catalytic activity)|GO:0004500(dopamine beta-monooxygenase activity)|GO:0005507(copper ion binding)|GO:0005576(extracellular region)|GO:0005624(membrane fraction)|GO:0005625(soluble fraction)|GO:0005737(cytoplasm)|GO:0007268(synaptic transmissi…	ENST00000393056	THC2471355
4506	Homo sapiens myxovirus (influenza virus) resistance 1, interferon-inducible protein p78 (mouse) (MX1), transcript variant 2, mRNA [NM_002462]	-0.315281	1516.55	2	1218.84	2	-0.988135	1516.55	2	764.536	2	-1.52013	1516.55	2	528.753	2	A_23_P17663	NM_002462	MX1	NM_002462	hs|21q22.3	Hs.517307	4599	GO:0000166(nucleotide binding)|GO:0003924(GTPase activity)|GO:0005515(protein binding)|GO:0005525(GTP binding)|GO:0005737(cytoplasm)|GO:0005829(cytosol)|GO:0006917(induction of apoptosis)|GO:0006952(defense response)|GO:0007165(signal transduction)|GO:0009615(response to virus)|GO:0019221(cytokine-mediated signaling pathway)|GO:0060337(type I interferon-mediated signaling pathway)	ENST00000455164	THC2489881
4512	BROAD Institute lincRNA (XLOC_006333), lincRNA [TCONS_00013673]	0.547345	84.4837	2	123.464	2	1.05478	84.4837	2	175.506	2	0.647146	84.4837	2	132.307	2	A_21_P0005464	TCONS_00013673	XLOC_006333		hs|7p22.3
4520	Homo sapiens zinc finger protein 551 (ZNF551), mRNA [NM_138347]	0.171878	47.8554	2	53.9103	2	-0.101847	47.8554	2	44.5935	2	1.72783	47.8554	2	158.511	2	A_33_P3257252	NM_138347	ZNF551	NM_138347	hs|19q13.43	Hs.109540	90233	GO:0003677(DNA binding)|GO:0005622(intracellular)|GO:0005634(nucleus)|GO:0006355(regulation of transcription, DNA-dependent)|GO:0008270(zinc ion binding)|GO:0046872(metal ion binding)	ENST00000359821	THC2472447
4521	Homo sapiens olfactory receptor, family 2, subfamily T, member 2 (OR2T2), mRNA [NM_001004136]	-0.151968	7.58095	0	6.82302	0	0.499783	7.58095	0	10.7195	1	2.42788	7.58095	0	40.7932	2	A_33_P3336014	NM_001004136	OR2T2	NM_001004136	hs|1q44	Hs.554482	401992	GO:0004871(signal transducer activity)|GO:0004872(receptor activity)|GO:0004930(G-protein coupled receptor activity)|GO:0004984(olfactory receptor activity)|GO:0005886(plasma membrane)|GO:0016021(integral to membrane)|GO:0050896(response to stimulus)	ENST00000317450	THC2603016
4537	Homo sapiens tubulin, alpha 1a (TUBA1A), mRNA [NM_006009]	-0.00668048	21104.4	2	21006.9	2	-0.943888	21104.4	2	10970.7	2	-1.04755	21104.4	2	10210.1	2	A_23_P139547	NM_006009	TUBA1A	NM_006009	hs|12q13.12	Hs.654422	7846	GO:0000086(G2/M transition of mitotic cell cycle)|GO:0000166(nucleotide binding)|GO:0000278(mitotic cell cycle)|GO:0003924(GTPase activity)|GO:0005198(structural molecule activity)|GO:0005525(GTP binding)|GO:0005737(cytoplasm)|GO:0005829(cytosol)|GO:0005856(cytoskeleton)|GO:0005874(microtubule)|GO:0005881(cytoplasmic microtubule)|GO:0006457(protein folding)|GO:0007017(microtubule-based process)|G…	ENST00000301071	THC2497914
4538	Homo sapiens TRAF interacting protein (TRAIP), mRNA [NM_005879]	-0.265075	2306.32	2	1919.22	2	-2.03805	2306.32	2	561.571	2	-2.44855	2306.32	2	422.505	2	A_23_P170491	NM_005879	TRAIP	NM_005879	hs|3p21.31	Hs.517972	10293	GO:0005057(receptor signaling protein activity)|GO:0005515(protein binding)|GO:0005737(cytoplasm)|GO:0005886(plasma membrane)|GO:0006917(induction of apoptosis)|GO:0007165(signal transduction)|GO:0008270(zinc ion binding)|GO:0008283(cell proliferation)|GO:0046872(metal ion binding)|GO:0048471(perinuclear region of cytoplasm)	ENST00000491060	THC2471663
4548	Homo sapiens zinc finger protein 780A (ZNF780A), transcript variant 4, mRNA [NM_001142579]	-0.903764	189.959	2	101.531	2	-1.02899	189.959	2	93.0898	2	-1.85011	189.959	2	52.6892	2	A_33_P3255627	NM_001142579	ZNF780A	NM_001142579	hs|19q13.2	Hs.115140	284323	GO:0003677(DNA binding)|GO:0005622(intracellular)|GO:0005634(nucleus)|GO:0006355(regulation of transcription, DNA-dependent)|GO:0008270(zinc ion binding)|GO:0046872(metal ion binding)	ENST00000414720	THC2492398
4560	Homo sapiens transcription factor binding to IGHM enhancer 3 (TFE3), mRNA [NM_006521]	-0.0547785	11380.2	2	10956.2	2	1.71492	11380.2	2	37358.9	2	-0.0322016	11380.2	2	11129	2	A_33_P3370076	NM_006521	TFE3	NM_006521	hs|Xp11.23	Hs.730740	7030	GO:0003677(DNA binding)|GO:0003700(sequence-specific DNA binding transcription factor activity)|GO:0005634(nucleus)|GO:0005730(nucleolus)|GO:0005737(cytoplasm)|GO:0006355(regulation of transcription, DNA-dependent)|GO:0006959(humoral immune response)|GO:0044212(transcription regulatory region DNA binding)|GO:0045670(regulation of osteoclast differentiation)|GO:0045944(positive regulation of trans…	ENST00000315869	THC2524136
4563	BROAD Institute lincRNA (XLOC_005715), lincRNA [TCONS_00012713]	-0.126121	8.34812	0	7.64931	0	2.20209	8.34812	0	38.4136	2	-0.142537	8.34812	0	7.56277	1	A_21_P0005164	TCONS_00012713	XLOC_005715		hs|6p21.1
4576	BROAD Institute lincRNA (XLOC_002675), lincRNA [TCONS_00006034]	-0.0929391	42.778	2	40.1091	2	-1.31911	42.778	2	17.1447	1	-0.313371	42.778	2	34.426	1	A_21_P0002963	TCONS_00006034	XLOC_002675		hs|3p14.3
[truncated: 8,573 more rows]
